# Supplementary material for: Smoking-related changes in DNA methylation and gene expression are associated with cardio-metabolic traits
Source: Clin Epigenetics. 2020 Oct 22;12:157. doi: 10.1186/s13148-020-00951-0 (PMC7579899; doi:10.1186/s13148-020-00951-0)
Supplement: Supplementary file 2 — Additional file 2. In Additional file 2, we provided the R code we used for obtaining the residuals of the smoking-related CpGs and genes. Also, we provided the R code used to test the eQTM associations. [file 13148_2020_951_MOESM2_ESM.xlsx]

## Sheet: ILMN_1653026
The eQTM associations in discovery (P< 4.4×10-8) and replication (P< 2.04×10-7) for						ILMN_1653026
	Discovery		Replication
CpG	Coefficient	P-value	Coefficient	P-Value
cg01616956	-4.82196	2.25853e-10	-0.418817	0.285353
cg01962471	-9.01585	1.17423e-09	0.167201	0.741855
cg02991558	-7.55191	2.39948e-08	-0.333335	0.394813
cg06909288	-10.0051	1.11781e-11	-1.89175	0.00226892
cg07873128	-9.54895	8.84207e-10	-1.22684	0.122212
cg13917614	-4.15753	2.01522e-14	-0.627835	0.0442207
cg14817490	3.33393	1.24991e-08	0.0871417	0.667285
cg15935121	-7.53779	1.24398e-11	-0.28751	0.554849
cg22069247	-7.23073	2.30418e-10	-0.115773	0.732688

## Sheet: ILMN_1654319
The eQTM associations in discovery (P< 4.4×10-8) and replication (P< 2.04×10-7) for						ILMN_1654319
	Discovery		Replication
CpG	Coefficient	P-value	Coefficient	P-Value
cg00066351	5.34431	6.06384e-14	0.475347	0.160465
cg00169122	4.52283	1.90701e-10	0.53119	0.0691111
cg00917251	-4.62198	1.6526e-15	-1.287	0.00256606
cg01993576	-4.78356	1.11045e-09	0.00951427	0.979451
cg02385153	4.31955	6.25096e-09	0.326627	0.455793
cg02560388	-3.94624	2.95362e-11	-0.450886	0.281092
cg03054026	5.11009	8.83303e-10	0.343174	0.269533
cg03061612	4.24644	5.14446e-10	0.325933	0.317475
cg03234777	-3.64086	1.21173e-10	-0.748357	0.0245721
cg03507593	4.50122	7.46701e-14	0.763545	0.0148757
cg04042861	-2.95853	2.40225e-08	-0.0461479	0.766201
cg04551776	-4.53227	1.37701e-08	-0.459649	0.373174
cg04673446	6.70754	1.92579e-10	0.508176	0.526583
cg05059607	2.88273	1.90721e-11	0.296928	0.0724949
cg05957567	5.84116	4.46575e-16	0.848368	0.0491282
cg06096184	-3.12111	1.70296e-08	-1.06853	0.00184614
cg06096336	-3.11084	3.60642e-08	-0.0241207	0.90533
cg06271237	5.27288	2.76643e-08	0.417658	0.359823
cg06551997	4.11245	2.03993e-09	0.0436424	0.910407
cg06575692	4.93961	7.80975e-11	0.188628	0.55263
cg06935361	5.73976	7.64452e-14	-0.0921071	0.783563
cg07339236	-4.15548	6.57553e-13	-0.173953	0.428381
cg07381806	-3.18687	1.47028e-10	0.0412072	0.775951
cg08039560	3.2043	3.08837e-08	0.770814	0.0982012
cg08458637	5.82754	1.31437e-12	0.581104	0.177853
cg08681689	5.63178	1.9486e-08	1.37041	0.0316605
cg08884752	-3.48964	5.26013e-09	-0.287479	0.437332
cg09006487	-2.91954	2.05615e-10	-0.0880372	0.708214
cg09469355	-4.2426	3.00933e-08	-0.341693	0.26382
cg11198596	-3.84132	1.63609e-16	-0.481222	0.021285
cg11557553	8.85526	4.34149e-10	1.12353	0.112679
cg11679455	-7.27978	5.81242e-09	-2.18971	0.0159831
cg12765567	5.13792	4.48837e-09	0.158678	0.716613
cg13209388	5.39002	2.60993e-16	0.642328	0.182606
cg14975410	-3.57638	3.06848e-12	-0.266511	0.188357
cg15518113	5.11878	1.30086e-11	1.17177	0.0159175
cg15531369	3.6298	7.88917e-09	-0.00506043	0.990507
cg15963463	4.44446	8.22454e-13	1.18375	0.000259144
cg16254309	-3.44899	1.52007e-08	-0.56312	0.0604864
cg16295156	-4.54727	3.02685e-10	0.0254861	0.94219
cg16340422	1.81595	1.33639e-08	0.169682	0.103081
cg16924010	4.23797	1.64869e-10	0.55324	0.0549123
cg18617091	6.21688	1.08614e-16	1.1678	0.0034518
cg18946533	7.20858	1.63709e-12	-0.307393	0.412062
cg19529732	3.09739	1.15728e-08	1.18421	0.000457887
cg20724032	5.52421	2.17499e-10	0.879314	0.0731845
cg21756476	3.88606	2.45023e-08	-0.106277	0.66607
cg21845080	4.71646	5.37538e-11	1.32728	0.00845551
cg22327175	-3.06588	1.13096e-08	-0.281481	0.299252
cg22335340	-5.98967	4.575e-09	-0.524457	0.38536
cg22582113	-7.22825	7.46959e-09	-0.711044	0.194278
cg23917006	8.07623	1.13258e-08	1.05276	0.109888
cg24540678	-3.79056	9.56497e-10	-0.280059	0.420992
cg25349939	5.61917	1.43381e-11	0.762751	0.0273667
cg25748521	6.07232	1.89984e-12	1.50905	0.0396298
cg26214074	7.35659	7.07531e-13	-0.572011	0.16768
cg26348226	-3.49286	3.40478e-11	-1.11321	0.0214093
cg26724967	4.05319	1.91459e-08	0.0532399	0.914201
cg27144719	6.19212	2.82361e-09	-0.0460241	0.915553

## Sheet: ILMN_1655611
The eQTM associations in discovery (P< 4.4×10-8) and replication (P< 2.04×10-7) for						ILMN_1655611
	Discovery		Replication
CpG	Coefficient	P-value	Coefficient	P-Value
cg00007076	3.19851	3.2815e-08	0.398634	0.182216
cg00045114	3.88589	1.18464e-10	0.0953063	0.660404
cg00066351	6.75732	1.56175e-17	0.20708	0.602929
cg00295485	-3.89994	5.06268e-10	-0.662276	0.0247014
cg00395063	-4.55622	2.04787e-08	-0.730777	0.0750047
cg00396865	6.47608	3.59141e-10	1.32959	0.021593
cg00468395	-7.02942	9.27059e-10	-0.148055	0.755053
cg00481629	-4.42381	1.61529e-08	0.464138	0.273219
cg00548098	5.30693	6.4996e-11	0.273486	0.360324
cg00639656	8.09489	1.28612e-11	1.63225	0.00890911
cg00640314	3.71323	2.73173e-08	0.537518	0.0941262
cg00917251	-5.39764	8.62248e-17	-0.0391833	0.937909
cg01020987	4.02677	5.61255e-09	0.520371	0.0919995
cg01150799	-4.16454	9.63298e-10	-0.016194	0.96375
cg01502872	4.7328	5.70603e-09	0.0617012	0.861646
cg01858866	4.59448	2.01345e-11	0.0864843	0.809322
cg01993576	-7.22118	1.0197e-16	-0.0896936	0.836224
cg02228160	-4.24042	1.35633e-10	-0.386542	0.196938
cg02325250	6.82978	6.86746e-13	0.560364	0.177748
cg02385153	5.6509	9.32562e-12	-0.51736	0.3145
cg02532700	2.91569	2.89943e-10	0.621714	0.0140072
cg02538248	3.90321	9.83981e-09	0.309846	0.219747
cg02560388	-5.45197	1.33476e-16	-1.18389	0.0158014
cg02714303	-5.0891	2.40161e-20	-0.3451	0.162329
cg03054026	6.77512	2.98023e-13	-0.195243	0.592927
cg03147185	6.2286	9.87268e-14	0.666778	0.175418
cg03234777	-4.20557	3.00088e-11	-0.204529	0.601572
cg03440944	5.67375	3.226e-10	1.80357	0.000279812
cg03507593	4.94243	2.34049e-13	0.0157813	0.965894
cg03519879	7.12347	5.04635e-17	0.858475	0.114646
cg03547355	-7.3205	2.80459e-13	-0.240696	0.575993
cg03599224	6.59975	1.02564e-10	0.582443	0.437951
cg04011474	6.11609	1.60469e-12	0.490279	0.288019
cg04030401	-5.27603	4.80134e-11	-1.52395	0.0250281
cg04042861	-4.06925	5.49915e-12	-0.141035	0.439065
cg04079139	-4.55916	5.85585e-09	0.723789	0.152288
cg04299274	5.48052	2.14471e-08	0.964029	0.174997
cg04472685	5.46725	1.02815e-10	1.11695	0.137418
cg04551776	-6.18854	3.41817e-12	1.06317	0.0792537
cg04673446	9.91518	1.96874e-17	1.99463	0.034082
cg04716530	3.94981	6.03146e-09	3.55258	2.38181e-07
cg04761746	7.34369	2.57877e-13	0.912456	0.0224791
cg04813697	3.87377	8.95649e-13	0.671655	0.00535734
cg04885881	3.60023	5.75003e-11	0.618535	0.00709852
cg04987734	-4.77911	9.17727e-14	-0.787436	0.00784495
cg05059607	3.86838	5.47468e-16	-0.0314727	0.871406
cg05339037	9.10617	2.78515e-24	0.802073	0.0872538
cg05460226	-3.07699	2.08722e-11	-0.506745	0.099322
cg05914034	-3.83409	8.76155e-12	0.0577543	0.807048
cg05957567	7.52055	4.80774e-21	0.676202	0.182198
cg06096184	-4.43927	5.4887e-13	-0.0540816	0.89364
cg06096336	-5.72142	3.03486e-20	-0.111892	0.638564
cg06271237	6.13047	7.80614e-09	0.38028	0.47789
cg06537333	7.3133	7.01426e-11	1.37825	0.090753
cg06551997	5.67107	1.0825e-13	0.0911813	0.841368
cg06575692	5.85807	5.18661e-12	0.0276575	0.94092
cg06580770	6.01412	1.71704e-08	0.769004	0.277105
cg06604199	-6.06608	5.55394e-10	-0.0340611	0.948007
cg06663317	-6.94953	4.24001e-14	0.0965962	0.839685
cg06935361	5.91136	7.1483e-12	0.429949	0.274839
cg07042014	3.92731	4.20209e-09	1.31334	0.0124699
cg07229212	-3.31535	4.21303e-08	-0.127872	0.553379
cg07339236	-4.18992	1.12254e-10	0.0867217	0.736829
cg07381806	-4.93277	2.77063e-19	-0.253382	0.135971
cg07626482	6.235	2.56588e-11	0.980799	0.00808649
cg07723659	-4.80066	6.18774e-10	-1.47511	0.00905378
cg07826859	4.82782	4.89993e-13	2.64935	1.3461e-06
cg07929642	4.27478	4.89052e-10	2.1761	0.00428569
cg07941108	-4.06075	2.30948e-08	-0.373344	0.133857
cg08039560	4.0903	2.43502e-10	0.668471	0.222351
cg08101174	-5.62777	1.68788e-08	-0.474052	0.200984
cg08122899	6.64425	3.67622e-08	-0.454817	0.459821
cg08260891	-3.85459	4.78397e-10	-0.590319	0.112503
cg08458637	7.89795	4.88857e-18	0.276376	0.585584
cg08666707	8.14414	2.02361e-11	-0.447014	0.450605
cg08681689	8.37385	5.42568e-14	1.74172	0.020045
cg08884752	-5.49373	9.87158e-17	-0.138668	0.749812
cg09006487	-4.40996	4.06298e-18	-0.767999	0.00531706
cg09084200	-5.37079	5.53821e-11	-0.24078	0.589363
cg09107344	-7.45004	1.19415e-17	-1.19882	0.104698
cg09182189	6.45869	2.66172e-12	1.10848	0.0175264
cg09208942	4.17527	3.10344e-09	0.166258	0.481787
cg09469355	-6.27867	1.55852e-13	-0.436009	0.224769
cg09570958	-2.85068	1.92587e-08	0.301346	0.380233
cg10310310	6.01432	3.86038e-10	1.50982	0.0252271
cg10381071	-5.62445	1.43425e-12	-0.479967	0.320742
cg10520740	7.30611	4.9829e-16	0.981355	0.11591
cg10581837	-5.55154	2.19195e-20	-0.338057	0.21078
cg10841124	5.21794	9.12271e-09	0.075979	0.888134
cg10858677	-3.62204	2.52093e-09	0.0362227	0.899905
cg10894991	6.461	6.06889e-10	1.21481	0.023526
cg10908953	-5.16197	5.93384e-09	-1.02577	0.0724205
cg11130692	-5.93558	5.14194e-12	-0.317998	0.499436
cg11198596	-4.82678	1.26259e-20	-0.171882	0.484541
cg11453837	4.27686	7.30585e-09	1.29704	0.0650413
cg12103569	-5.17388	7.49993e-13	-0.346915	0.265054
cg12166476	-4.64557	3.68329e-21	-0.441458	0.0264253
cg12455309	-7.50023	1.60111e-08	0.0427523	0.936368
cg12765567	7.45961	1.75393e-14	0.933031	0.0688881
cg13049261	-7.85908	4.8008e-09	-0.505828	0.43406
cg13209388	5.05304	9.90899e-12	0.422255	0.455943
cg13389508	-9.0538	1.10645e-14	-1.11606	0.0595505
cg13487983	-5.90816	6.35807e-12	-2.27271	0.00239662
cg13500388	-5.19629	2.32202e-11	-0.356048	0.305944
cg13707943	-8.85059	1.40862e-11	-0.542533	0.487744
cg13787850	3.39944	1.69528e-09	0.267437	0.294915
cg14179389	3.0266	1.65766e-08	0.302551	0.210529
cg14239983	-5.59365	2.34211e-09	-0.041041	0.8881
cg14675361	-4.05915	2.22342e-14	-0.335197	0.166285
cg14899065	-3.00487	1.20271e-08	-0.146172	0.504162
cg14975410	-5.60164	3.37083e-23	0.203815	0.391934
cg15012027	-4.86813	1.61563e-18	0.104778	0.644849
cg15130459	3.15304	2.50527e-08	0.137159	0.500076
cg15295469	4.28854	1.84999e-08	0.41746	0.262731
cg15417798	-4.81971	5.12066e-10	-0.504316	0.179153
cg15518113	4.78961	1.8233e-08	0.358602	0.530755
cg15531369	5.49944	3.1534e-15	0.597235	0.231677
cg15963463	6.46473	4.71482e-21	1.06963	0.00503982
cg16254309	-4.10096	1.77301e-09	0.387827	0.271456
cg16274678	-2.53071	1.63467e-08	0.18321	0.326107
cg16295156	-5.97866	1.06282e-13	0.0212627	0.958923
cg16320419	5.5083	3.94794e-11	0.383734	0.449417
cg16340422	2.13407	2.39106e-09	0.0309942	0.80008
cg16406078	-4.82317	4.95724e-09	-0.105407	0.71178
cg16416158	-5.49329	2.07761e-09	-0.495712	0.180467
cg16519923	3.88682	5.46602e-11	2.81661	0.000127362
cg16541026	4.11977	2.88921e-08	0.288092	0.370198
cg16608498	4.75934	3.77197e-13	-0.185514	0.371585
cg16734795	5.16355	7.91272e-13	0.625175	0.0651436
cg16924010	6.85959	6.18036e-21	0.319407	0.345934
cg16969872	-4.53126	1.07354e-08	0.0245269	0.944557
cg17144149	-3.9395	9.64018e-13	-0.238579	0.299763
cg17287155	-5.02814	2.68656e-11	0.20785	0.736222
cg17359265	7.72767	6.63955e-14	1.14506	0.0596736
cg17551891	-5.18216	8.38518e-16	-0.381051	0.115449
cg17742416	-3.90451	4.19466e-08	-0.157221	0.648435
cg17900199	4.85256	1.23017e-12	0.952274	0.155868
cg18091264	4.99195	2.50821e-13	0.92399	0.0236056
cg18252924	6.27743	1.00257e-12	1.06178	0.107602
cg18369990	-7.68419	5.23675e-13	-0.983	0.019404
cg18476604	-7.39077	2.93879e-16	-0.889525	0.141476
cg18617091	6.92149	1.6638e-16	0.490585	0.29695
cg18777299	-5.315	5.58972e-10	-0.778161	0.0464865
cg18810691	-5.33903	3.24617e-08	-0.396949	0.34485
cg18882687	3.86053	5.25536e-11	0.190916	0.488196
cg18946533	8.42267	1.58289e-13	-0.510097	0.246422
cg19757176	-3.43831	2.60725e-08	-0.0169549	0.928734
cg19942495	-4.19663	3.03004e-08	0.774021	0.091787
cg20289911	6.34848	1.60525e-09	1.18714	0.0438231
cg20408175	8.37328	1.27338e-15	-0.0648497	0.917529
cg20724032	6.89245	1.27225e-12	0.250946	0.663694
cg20772590	-4.81759	2.56506e-10	-0.735632	0.31222
cg20823695	5.70389	1.00466e-09	0.258163	0.511678
cg21121843	3.60086	1.195e-09	0.599354	0.00795495
cg21125207	-6.65779	7.89935e-11	0.108291	0.842532
cg21393124	7.50786	1.41818e-10	0.9278	0.0734351
cg21404980	-4.94238	4.78106e-16	-0.543729	0.17838
cg21698310	4.57034	5.87629e-09	1.01501	0.0421841
cg21756476	4.72125	1.3466e-09	-0.0266867	0.926503
cg22327175	-4.15427	3.76689e-12	-0.821787	0.00973055
cg22335340	-8.41748	1.28325e-13	-1.45665	0.0398674
cg22650458	-3.05848	2.58085e-08	-0.0241213	0.933985
cg22927302	8.02363	4.45274e-11	0.015543	0.977964
cg23351584	-3.7996	1.64091e-08	-1.16683	0.033422
cg23413924	-3.97537	1.35516e-10	0.106462	0.68407
cg23573114	9.71377	3.19055e-11	0.3876	0.449429
cg23667432	5.68957	2.11239e-12	0.812477	0.104776
cg23716141	-3.2578	4.7734e-10	-0.314579	0.0733951
cg23917006	9.76291	6.62376e-10	-0.297607	0.700678
cg24046474	4.812	2.24605e-13	0.511736	0.121413
cg24109116	-5.56207	1.8781e-09	-0.299966	0.580513
cg24439334	4.1254	3.07771e-08	0.143728	0.633008
cg24540678	-4.70715	1.02434e-11	0.171411	0.675057
cg24847230	8.56471	6.49424e-09	-0.0673836	0.914201
cg24863152	6.18356	5.97656e-14	2.26294	0.00442655
cg25325005	-3.11376	1.50054e-10	-0.193402	0.48939
cg25349939	6.50854	2.67449e-12	-0.202635	0.61839
cg25376310	6.54233	7.97046e-14	0.636614	0.113337
cg25611057	5.05628	1.13506e-08	-0.0935873	0.891645
cg25748521	7.83891	3.2271e-16	1.39513	0.105561
cg26099045	-4.60771	1.7494e-14	-0.147727	0.472473
cg26214074	7.23291	3.48067e-10	-0.0877295	0.857137
cg26249245	7.00344	1.22509e-09	0.836902	0.12261
cg26348226	-4.40812	6.34489e-14	-1.09681	0.0537744
cg26529655	4.95002	1.32179e-09	0.673385	0.241256
cg26669717	6.88321	3.81824e-10	0.864284	0.0650393
cg26724967	5.58261	3.62266e-12	0.19308	0.739398
cg27055894	7.99867	6.29751e-11	0.0932326	0.884201
cg27102350	-4.30503	3.54124e-11	0.0517465	0.879263
cg27182159	4.72406	1.33855e-10	0.519127	0.218702
cg27423838	-3.93819	8.9611e-09	0.0428343	0.898063
cg27627381	-5.72262	2.37787e-08	-0.838541	0.313354
cg27628849	8.0509	1.08957e-09	0.272845	0.658526

## Sheet: ILMN_1656501
The eQTM associations in discovery (P< 4.4×10-8) and replication (P< 2.04×10-7) for						ILMN_1656501
	Discovery		Replication
CpG	Coefficient	P-value	Coefficient	P-Value
cg03507593	-3.83362	1.15409e-08	-0.546833	0.120966
cg11198596	2.94205	1.77283e-08	0.416143	0.0764827
cg13209388	-4.20518	1.18264e-08	-1.69483	0.0016902

## Sheet: ILMN_1659077
The eQTM associations in discovery (P< 4.4×10-8) and replication (P< 2.04×10-7) for						ILMN_1659077
	Discovery		Replication
CpG	Coefficient	P-value	Coefficient	P-Value
cg00230183	5.22934	1.38216e-08	-0.439489	0.147069
cg00917251	-4.52141	4.67761e-10	-0.959781	0.0154583
cg02560388	-4.26089	8.09102e-09	-0.309124	0.425735
cg03054026	6.46303	4.01469e-10	0.402026	0.163065
cg03507593	5.1857	4.24901e-12	0.499267	0.0863645
cg04332373	5.27542	3.13698e-09	0.672829	0.0780285
cg04761746	6.51676	5.82207e-09	0.237397	0.452873
cg05059607	3.58	1.79383e-11	-0.11225	0.464634
cg05957567	5.22965	6.60057e-09	-0.372823	0.351801
cg06935361	6.66845	2.82198e-12	0.527558	0.089542
cg07381806	-3.45713	2.32104e-08	0.0578679	0.666553
cg08458637	7.12811	2.71792e-12	0.316869	0.428519
cg08884752	-5.6526	1.45874e-14	0.219523	0.52259
cg09469355	-6.96329	1.43898e-13	0.280188	0.323297
cg11133963	5.89522	4.86464e-09	0.703746	0.229457
cg11198596	-4.80112	9.33258e-17	-0.270258	0.163749
cg13049261	-8.1974	3.67585e-08	-0.105697	0.836046
cg13209388	5.26607	1.61426e-10	0.526109	0.239324
cg13389508	-8.25524	2.64592e-10	-1.18653	0.0111081
cg15963463	4.35021	2.0193e-08	0.705267	0.0193028
cg18617091	5.5276	4.17e-09	0.744169	0.0448923
cg21756476	5.43787	2.77672e-10	-0.038518	0.866107
cg24540678	-4.88377	2.01152e-10	-0.650876	0.0435186
cg25349939	6.39225	6.43432e-10	0.451582	0.159523
cg26070757	8.3408	2.51437e-08	0.0364197	0.938543

## Sheet: ILMN_1659158
The eQTM associations in discovery (P< 4.4×10-8) and replication (P< 2.04×10-7) for						ILMN_1659158
	Discovery		Replication
CpG	Coefficient	P-value	Coefficient	P-Value
cg00007076	-5.76299	2.98052e-13	0.0129721	0.959668
cg00045114	-5.31053	1.56272e-10	-0.415886	0.0251657
cg00066351	-14.268	4.97275e-42	-0.74048	0.029864
cg00138101	9.00457	2.82431e-08	1.15354	0.0253577
cg00169122	-8.59891	2.3569e-15	-0.0190377	0.948515
cg00396865	-9.6839	8.19721e-12	0.0842202	0.865546
cg00423486	8.66041	1.8515e-12	0.3518	0.412766
cg00481629	6.94295	9.93649e-11	-0.0323282	0.929142
cg00639656	-10.4516	2.24777e-10	0.248828	0.642881
cg00640314	-6.95561	2.15469e-14	0.415112	0.131875
cg00741986	-6.64713	9.22438e-10	0.622616	0.103984
cg00808648	4.80046	2.71236e-10	0.20247	0.659284
cg00910882	7.91764	9.01686e-12	0.391452	0.343612
cg00911776	6.8199	1.13997e-12	-0.06182	0.757078
cg00911794	3.77615	3.67618e-08	0.832655	0.000444132
cg00917251	11.6546	5.26581e-42	0.623293	0.148298
cg00960906	-8.45738	6.73008e-10	-0.0449463	0.898376
cg01305745	-7.51951	2.50553e-15	-0.38931	0.206802
cg01331992	-3.63684	4.42792e-09	0.119987	0.413811
cg01362115	17.7543	2.01087e-10	-0.407078	0.646291
cg01465596	-7.42869	2.03169e-15	-0.12851	0.694133
cg01499816	13.2443	4.33537e-08	0.590154	0.380074
cg01502872	-8.61927	7.03224e-15	0.391303	0.197334
cg01616956	-6.08393	1.2629e-12	0.0119205	0.977921
cg01692968	4.63146	1.94375e-08	0.0686238	0.726066
cg01765174	-7.73951	3.28271e-12	0.435032	0.217657
cg01858866	-7.45601	1.70283e-15	0.242172	0.430802
cg01962471	-10.5548	2.95215e-10	-0.074711	0.893396
cg01993576	10.7112	2.46645e-19	0.270164	0.467847
cg01995548	-6.73119	4.31676e-08	0.630944	0.241423
cg02048412	7.14068	4.60003e-09	0.440013	0.386755
cg02068690	-12.4889	2.69211e-13	-0.465292	0.350026
cg02181920	-4.44972	6.66042e-09	-0.499708	0.268655
cg02223801	-7.11302	3.33276e-10	0.673541	0.132156
cg02224369	5.20083	2.31436e-09	0.821766	0.0861029
cg02228160	7.34216	3.54828e-16	-0.241674	0.347137
cg02325250	-9.00211	6.30422e-12	0.240531	0.500294
cg02326058	-5.87323	2.7185e-10	-0.433086	0.111324
cg02338271	-10.3971	1.85732e-08	0.280416	0.540971
cg02341571	-8.01443	9.78663e-14	-0.0182256	0.944287
cg02385153	-12.2508	3.01749e-28	-0.63176	0.152054
cg02423064	6.70341	2.45581e-09	-0.0509124	0.899358
cg02442900	-10.3551	3.72647e-13	-0.879042	0.0566423
cg02512902	-6.57129	4.02898e-10	-0.20051	0.584549
cg02538248	-5.99761	1.32775e-10	0.19509	0.367851
cg02560388	10.0028	2.27414e-29	0.334698	0.427268
cg02629070	5.33487	2.11828e-08	0.310543	0.310908
cg02654940	-7.34983	7.46376e-09	0.849651	0.0358361
cg02714303	7.4504	5.13966e-23	0.0735318	0.72872
cg02732508	-6.4262	1.23154e-09	0.159576	0.583191
cg02935272	-8.67296	3.86494e-10	0.5897	0.322347
cg02964434	12.1419	3.2692e-11	1.05485	0.0612669
cg02985540	5.82972	4.37704e-09	0.101273	0.752399
cg02994349	5.96824	9.84117e-12	0.044981	0.862472
cg03054026	-9.9906	4.37072e-15	-0.282054	0.367879
cg03061612	-6.65069	2.5794e-10	0.474102	0.148847
cg03147185	-9.94856	3.22415e-18	0.368397	0.383012
cg03234777	8.56576	1.08574e-23	0.473492	0.158548
cg03440944	-8.17329	4.27051e-11	0.130574	0.760237
cg03451670	4.15143	2.20062e-09	0.19215	0.20215
cg03473042	-9.56163	2.50404e-12	0.478026	0.242338
cg03507593	-8.52668	1.48162e-20	-0.0389317	0.902134
cg03519879	-10.3757	5.20154e-19	0.0103423	0.982339
cg03547355	8.70034	3.35967e-10	0.667443	0.0703402
cg03599224	-8.49612	1.55586e-09	-0.215046	0.738544
cg03641640	5.61274	1.11135e-09	0.784349	0.0561832
cg03745160	-5.62198	6.21908e-09	-0.076431	0.725725
cg03803818	-11.5233	1.51983e-09	-0.116108	0.818125
cg03980408	9.90306	4.74872e-10	-0.651615	0.237884
cg04011474	-10.5884	2.5397e-19	-0.293735	0.458161
cg04030401	8.38284	2.22276e-14	1.12171	0.0546208
cg04042861	6.73758	6.24238e-17	0.0359697	0.818092
cg04044720	8.28769	1.77704e-17	0.0582124	0.865144
cg04079139	7.07402	4.45391e-11	0.123773	0.775524
cg04144533	6.20525	7.51311e-10	-0.0290214	0.92287
cg04332373	-7.3541	2.52957e-11	-1.3725	0.000904448
cg04337534	8.95948	3.91671e-13	0.3192	0.617942
cg04352288	6.40105	1.65802e-11	0.222415	0.698202
cg04359840	6.23128	4.84046e-09	0.12277	0.652554
cg04472685	-7.80602	1.85876e-11	0.740325	0.251225
cg04551776	9.3732	1.44825e-14	0.874086	0.0925961
cg04583842	5.73631	1.43225e-12	-0.0124077	0.957176
cg04636834	-7.00153	1.80382e-08	-0.0198062	0.944017
cg04641860	-5.50607	2.28534e-10	0.71069	0.0289196
cg04656070	4.13196	9.60432e-09	0.173693	0.371867
cg04673446	-15.1715	1.90136e-21	0.115639	0.886306
cg04716530	-7.18729	8.19709e-15	-1.05383	0.0764972
cg04761231	-7.62611	2.1827e-08	0.267151	0.477248
cg04761746	-10.6598	1.02029e-14	-0.0912758	0.790528
cg04806562	7.96211	7.26624e-10	-0.24621	0.576693
cg04811945	-6.09278	4.92078e-09	-0.68538	0.0796895
cg04813697	-6.84825	1.46015e-20	-0.0146388	0.943755
cg04885881	-5.97133	1.80518e-15	0.0395766	0.841265
cg04937184	6.66977	4.00298e-09	0.200783	0.464741
cg04987734	6.6573	4.29943e-14	0.145623	0.567494
cg05059607	-5.52947	3.32509e-17	-0.387365	0.0199627
cg05318210	7.71341	2.67167e-10	-0.492222	0.135937
cg05339037	-10.1743	3.44062e-16	0.214232	0.594773
cg05460226	6.00558	4.21213e-22	0.629493	0.0168821
cg05802386	-5.18825	2.16374e-08	0.0534544	0.911272
cg05914034	5.56364	5.40187e-13	0.35501	0.0797735
cg05957567	-13.2941	4.1749e-35	-0.709185	0.102793
cg06085743	-4.89771	1.62367e-08	0.448571	0.0515597
cg06096184	8.25914	3.73419e-23	0.662632	0.0558561
cg06096336	6.62673	1.41702e-14	0.118689	0.561352
cg06235438	-7.29459	1.02693e-15	-0.418464	0.520238
cg06271237	-10.9729	3.60726e-14	-0.514809	0.262592
cg06283478	-8.26774	2.4128e-10	0.231419	0.471029
cg06296597	-11.6792	1.29929e-16	-0.397346	0.393289
cg06321596	4.16265	1.80872e-08	0.184808	0.369339
cg06537333	-8.6929	1.97796e-08	-0.634283	0.364547
cg06551997	-6.54977	5.50409e-10	-0.65877	0.091533
cg06575692	-11.0418	7.90987e-22	-0.221741	0.488441
cg06604199	12.3035	1.43619e-20	0.361654	0.419489
cg06663317	7.89344	5.70994e-10	0.0496679	0.903491
cg06935361	-7.86477	3.5024e-11	0.03768	0.911211
cg06972908	-8.36445	1.16175e-08	-0.541602	0.2941
cg07229212	6.85705	6.48301e-17	-0.00791137	0.965908
cg07339236	8.58481	1.28565e-22	0.129989	0.55704
cg07381806	8.67725	1.24071e-31	0.585947	5.34674e-05
cg07430820	11.8232	1.95191e-08	0.818173	0.120552
cg07573872	-5.70009	2.44743e-08	0.208992	0.450518
cg07622766	-14.4591	1.04258e-12	-1.42081	0.021578
cg07626482	-8.48411	4.21478e-11	0.0626015	0.844177
cg07632771	-7.17402	6.48852e-10	0.919679	0.167967
cg07723659	8.98585	1.63414e-17	1.26702	0.00896641
cg07826859	-6.11585	3.16075e-11	-0.189049	0.690173
cg07873128	-11.463	7.29695e-11	-1.09805	0.207979
cg07929642	-6.30362	2.30611e-11	-0.516725	0.430421
cg08039560	-6.22704	2.06173e-12	0.354446	0.450839
cg08122899	-12.7301	9.32843e-15	0.361474	0.493486
cg08164233	-5.47765	8.18304e-09	0.136348	0.563185
cg08233235	-5.73919	1.04805e-08	-0.0864919	0.725266
cg08257009	-6.33753	2.15019e-10	-0.0778182	0.759344
cg08260891	5.82478	6.88425e-12	0.636582	0.0459243
cg08384239	-6.76825	2.07119e-08	-0.390651	0.2659
cg08458637	-12.9932	1.10878e-25	-0.744442	0.0865847
cg08666707	-12.3276	1.32757e-13	0.0448794	0.929659
cg08681689	-14.6404	3.58365e-22	-0.127185	0.843383
cg08754067	-6.47583	1.93158e-12	-0.170715	0.535471
cg08772028	5.58418	1.47614e-08	0.82169	0.00335048
cg08884752	6.65392	3.46938e-13	0.968645	0.00924077
cg08928675	4.69586	2.07479e-10	0.343393	0.0727455
cg09006487	6.63616	1.3657e-21	0.51356	0.0299909
cg09107344	7.57991	3.99035e-10	1.62615	0.0101911
cg09197783	9.55861	2.28897e-08	-0.319955	0.428237
cg09469355	7.25506	6.95137e-10	0.172932	0.574777
cg09479241	-4.21949	2.24962e-08	0.265027	0.107914
cg09570958	4.87179	2.15579e-12	0.346459	0.239487
cg09588020	7.55925	1.20481e-15	0.246211	0.309024
cg09700701	8.16027	2.15457e-13	0.411504	0.467935
cg09762021	5.4353	1.12629e-08	0.351971	0.130312
cg10211873	7.63626	5.47845e-09	0.8421	0.117494
cg10310310	-10.9314	6.31463e-17	-0.589679	0.30896
cg10361922	-8.20709	1.86252e-08	-0.519238	0.175943
cg10381071	8.70059	1.22703e-15	-0.451578	0.276112
cg10399789	-7.53545	1.42505e-08	-0.178521	0.552328
cg10520740	-11.2075	9.04552e-20	0.45585	0.394898
cg10581837	8.62239	5.72334e-26	0.0957673	0.67957
cg10678215	8.13613	2.64309e-11	-0.0885141	0.759225
cg10768063	-7.47665	8.24685e-12	-0.0591462	0.884703
cg10827488	5.46312	2.24687e-08	0.420542	0.32906
cg10841124	-10.4859	1.74335e-17	-0.875118	0.0586099
cg10855746	-10.1993	9.06766e-09	0.572511	0.221404
cg10894991	-10.7034	6.38151e-14	-0.660502	0.151622
cg11014740	-9.20488	1.12614e-09	-0.011038	0.979151
cg11046638	-7.5333	9.10915e-13	-0.138339	0.609919
cg11130692	6.52001	4.27925e-08	0.411444	0.308266
cg11133963	-9.38794	3.9405e-14	-0.158696	0.8031
cg11134246	13.724	6.6863e-13	0.620988	0.252363
cg11198596	7.88659	3.73293e-29	0.0283416	0.893135
cg11229399	-6.74706	1.3663e-08	-0.952414	0.0403549
cg11375458	6.4012	4.91139e-14	0.422987	0.0948106
cg11436113	-9.35318	8.19383e-15	-0.328497	0.376513
cg11453837	-8.38517	6.98181e-17	-0.150712	0.802896
cg11557553	-17.519	5.99949e-16	-0.0607997	0.932174
cg11601297	-5.69765	3.58794e-09	0.204106	0.518082
cg11679455	13.3935	2.74629e-12	0.459626	0.616473
cg11824827	-9.33495	4.82768e-21	-0.0505485	0.887155
cg11940960	-4.39661	3.62978e-08	0.126433	0.529036
cg12095353	7.37199	2.45032e-08	-0.892004	0.0340387
cg12103569	8.65833	1.34662e-18	0.246805	0.3554
cg12140977	-7.23994	4.12182e-09	0.00603192	0.987927
cg12166476	6.57062	2.31129e-22	0.0453661	0.790656
cg12279125	-8.52863	1.29845e-16	-0.29184	0.31147
cg12504098	-11.401	2.7185e-14	-0.402844	0.415092
cg12583553	-6.81041	3.75344e-13	-0.00529822	0.983716
cg12765567	-11.3783	1.28841e-17	0.274218	0.533558
cg12800803	-9.16688	1.64234e-10	0.0814026	0.7849
cg13014333	-7.70561	1.63459e-08	0.413426	0.469165
cg13038618	6.10658	1.19456e-08	0.126992	0.585844
cg13209388	-12.666	3.3736e-38	-0.445451	0.35918
cg13279811	5.08685	5.74439e-11	-0.137392	0.44619
cg13389508	14.8518	1.41155e-20	0.9646	0.0576556
cg13472610	-8.12687	2.27611e-08	-0.213753	0.461161
cg13487983	9.62595	2.49752e-16	0.746723	0.246247
cg13500388	8.35142	3.9539e-15	0.461352	0.121828
cg13707943	13.3564	1.0181e-13	1.39186	0.0376991
cg13751330	16.5018	5.07142e-10	0.56089	0.567401
cg13755776	-7.5719	2.5467e-10	0.0326527	0.897748
cg13758913	7.7249	5.13461e-09	-0.0103757	0.976456
cg13787850	-4.59169	3.34014e-09	0.298568	0.172732
cg13917614	-4.55637	1.35227e-13	-0.371039	0.279475
cg14179389	-4.56453	5.52855e-10	-0.301476	0.14575
cg14239983	11.0277	4.06351e-18	0.515893	0.0389196
cg14264316	-6.17707	3.38676e-11	-0.325191	0.256738
cg14675361	7.20338	1.62366e-23	-0.00560295	0.978497
cg14701962	-12.7701	3.5679e-17	-0.402447	0.375013
cg14899065	5.10798	1.36978e-12	0.124508	0.507175
cg14938561	-4.40587	4.15327e-08	0.143111	0.530221
cg14975410	5.31808	1.7493e-11	0.387712	0.0573757
cg15012027	6.46974	2.45873e-17	0.0595715	0.760004
cg15108334	-9.10735	3.74776e-12	-0.448088	0.232215
cg15130459	-4.26853	4.16804e-08	0.167614	0.336633
cg15518113	-9.58199	1.12667e-16	-0.623789	0.203488
cg15531369	-8.67758	8.2391e-20	0.204139	0.633822
cg15577373	5.75331	6.98204e-10	0.660711	0.182965
cg15578140	-7.89358	1.17458e-10	-0.0844829	0.786732
cg15775914	7.53666	4.82394e-12	-0.0795502	0.788876
cg15787744	8.36149	2.32852e-08	-0.148282	0.685834
cg15935121	-8.92304	1.24677e-12	0.113269	0.832265
cg15963463	-9.68944	5.56418e-25	0.172741	0.598536
cg15985905	-7.81944	3.59044e-11	-0.0373739	0.913823
cg16201146	-10.3455	6.59234e-15	-0.243299	0.542788
cg16237191	-9.00054	2.43309e-16	-0.628971	0.0567687
cg16248435	-9.39299	3.59541e-08	0.0686461	0.840612
cg16254309	7.46835	8.58713e-16	0.447478	0.138965
cg16274678	4.43968	4.04878e-13	-0.0190925	0.905077
cg16276850	7.94297	6.89267e-15	0.42524	0.387642
cg16295156	12.2227	9.90911e-30	0.471575	0.182705
cg16320419	-7.83843	7.79178e-12	0.39559	0.36332
cg16340422	-3.98359	2.65148e-16	0.0453997	0.665424
cg16382047	5.79949	2.34684e-18	0.184473	0.291896
cg16391678	-6.77045	2.75498e-12	-1.44782	0.0137714
cg16416158	9.87856	2.66738e-15	0.450773	0.155654
cg16474118	-11.2084	7.34965e-10	-0.391374	0.352971
cg16503724	-5.56057	2.65605e-08	-0.131933	0.688948
cg16519923	-7.46338	1.52451e-20	-0.486045	0.443202
cg16541026	-6.34162	4.77354e-10	0.356974	0.195399
cg16565913	6.27024	8.23846e-09	-0.148947	0.684773
cg16608498	-5.04689	2.72187e-08	0.161078	0.365792
cg16734795	-9.39317	7.50134e-22	-0.326625	0.261717
cg16736826	-10.4266	2.00568e-10	-0.503514	0.266862
cg16755833	8.1398	7.0066e-12	-0.369267	0.514344
cg16924010	-7.94587	4.71385e-15	-0.0418266	0.885636
cg16936060	-5.93955	8.47045e-13	-0.111288	0.656029
cg17098103	-8.84236	7.22428e-10	-0.323349	0.368338
cg17287155	8.17451	2.27383e-15	0.521594	0.324262
cg17359265	-11.5704	2.62552e-16	-0.16995	0.744869
cg17461214	10.3927	5.45542e-10	0.41804	0.425438
cg17490844	18.0346	1.49751e-13	0.315203	0.668486
cg17551891	6.87319	9.26944e-15	0.420373	0.0428067
cg17742416	6.51932	2.24331e-11	0.323796	0.273515
cg17900199	-8.76876	3.21846e-21	-0.838219	0.145338
cg17931529	6.57665	5.16044e-09	0.356967	0.444872
cg17975379	-10.4629	8.0725e-09	-0.469226	0.322466
cg18091264	-8.25281	7.1452e-19	0.177951	0.611971
cg18252924	-9.02816	8.11614e-14	-0.0123101	0.982666
cg18405341	-8.16161	1.1835e-11	0.166193	0.65056
cg18617091	-13.4272	9.01004e-33	-0.222998	0.580601
cg18777299	8.41411	7.50691e-13	0.439714	0.190068
cg18780100	-7.43436	1.15353e-13	0.0370987	0.904804
cg18801806	-9.56839	6.8082e-11	-0.111306	0.790207
cg18804920	-5.33899	2.86926e-08	0.0239686	0.901854
cg18825427	7.31707	1.40341e-08	0.941694	0.0100644
cg18882687	-6.17679	1.63019e-14	0.244847	0.299951
cg18946533	-11.1045	1.62633e-12	-0.11762	0.755487
cg18992688	6.84001	7.3984e-11	0.41629	0.276775
cg19089328	8.73033	3.08039e-12	0.853825	0.00885951
cg19093370	-4.1089	3.11409e-12	0.112457	0.478057
cg19142553	-6.07177	5.1356e-09	0.132001	0.758935
cg19235026	5.24338	6.67081e-10	0.283535	0.375973
cg19529732	-7.96854	2.14895e-22	-0.722395	0.0343973
cg19757176	4.67995	3.64918e-08	0.0624587	0.70091
cg19784816	-10.8873	4.63934e-10	0.538973	0.368545
cg19925186	-6.76335	8.49202e-10	-0.504294	0.230795
cg19942495	7.56938	2.44217e-13	-0.209528	0.595037
cg20069688	-8.91058	6.5638e-09	0.282512	0.579343
cg20289911	-10.8792	3.69196e-14	-0.227284	0.653249
cg20309891	-7.27742	1.4607e-09	0.528741	0.46603
cg20408175	-14.4388	2.96207e-24	0.251381	0.639831
cg20533952	5.02114	4.26981e-08	0.422678	0.100357
cg20678800	-5.93855	7.58942e-09	-0.0432229	0.897857
cg20724032	-15.0516	4.42943e-31	-0.379642	0.44312
cg20772590	6.44803	7.81521e-10	0.854262	0.171174
cg21121843	-5.03111	6.41069e-10	0.0553	0.775854
cg21322436	7.3295	1.41063e-08	0.322669	0.218318
cg21404980	8.13734	9.44397e-23	-0.254628	0.462757
cg21647257	9.37216	1.80177e-15	0.937757	0.0388468
cg21698310	-6.55887	1.20633e-09	-0.285805	0.505419
cg21756476	-7.0061	5.59353e-11	-0.353075	0.154521
cg21845080	-8.66585	3.36682e-15	-0.319427	0.530381
cg21920570	7.25525	1.69845e-11	0.100113	0.788234
cg21963854	6.13235	5.90758e-12	-0.289022	0.392735
cg22006825	-9.2639	1.55212e-08	0.294547	0.515681
cg22042546	6.57327	1.05113e-16	0.0144217	0.953466
cg22327175	5.62448	8.27786e-12	0.638098	0.0193348
cg22335340	9.14425	6.28447e-09	1.3063	0.0316561
cg22428027	-6.8664	2.55052e-11	-0.292782	0.42064
cg22539182	-7.38829	2.83414e-10	0.0351578	0.912058
cg22582113	10.7288	2.6169e-08	-0.596715	0.279774
cg22586569	7.43685	9.00667e-09	0.578152	0.054657
cg22650458	6.167	1.36935e-16	0.801733	0.00127495
cg22761205	8.51669	1.67573e-12	0.130102	0.705125
cg22786472	-6.32044	1.68345e-12	0.355211	0.40446
cg22805381	-8.85818	8.06231e-14	-0.0534553	0.857516
cg22927302	-11.0147	4.85301e-11	0.182157	0.705899
cg22937882	-12.3921	3.96727e-08	0.413571	0.515091
cg22952787	5.15287	4.96785e-09	0.227772	0.24114
cg23205886	-7.86753	2.88039e-13	-0.0711734	0.820505
cg23351584	5.87622	1.91888e-10	0.892589	0.0579531
cg23413924	7.28056	5.22783e-18	0.384212	0.0865987
cg23448998	-8.36125	2.55783e-10	0.0820661	0.803485
cg23573114	-16.9636	1.74419e-17	-0.650711	0.138577
cg23606396	-8.38431	2.54824e-19	0.103029	0.623532
cg23621097	4.39899	7.38302e-10	0.617389	0.00621574
cg23667432	-9.23531	6.781e-17	0.17012	0.692419
cg23716141	4.13194	1.00368e-08	0.0841366	0.577111
cg23917006	-13.5942	4.01339e-10	0.328827	0.620507
cg24439334	-6.17279	1.58292e-09	0.288609	0.263511
cg24539517	4.06608	3.83063e-08	0.202805	0.347748
cg24540678	8.27826	1.47876e-18	0.202724	0.563266
cg24578857	-3.44952	1.90277e-09	0.150652	0.328887
cg24688690	-11.7865	3.42196e-11	0.00324378	0.995659
cg24711224	-13.2286	6.72938e-11	0.32173	0.637745
cg24838825	-5.34892	4.63464e-09	-0.458454	0.0834499
cg24847230	-12.9502	1.59496e-10	0.341572	0.524291
cg24863152	-9.00033	1.64755e-15	-0.291556	0.669951
cg24924577	5.41609	1.95828e-08	0.413926	0.0751028
cg25064552	-5.27681	8.70487e-11	-0.0542297	0.846637
cg25157472	9.04909	1.88489e-09	-0.117173	0.802719
cg25174412	5.22586	1.43217e-13	0.261589	0.415355
cg25325005	4.12447	7.16525e-10	0.683195	0.00430924
cg25349939	-13.3766	1.19901e-26	0.250721	0.472419
cg25376310	-9.64054	9.92666e-16	-0.510754	0.138693
cg25466245	-11.6348	1.27014e-11	-0.438854	0.494019
cg25611057	-8.69183	6.85879e-13	0.845163	0.151252
cg25629790	7.37683	1.58531e-10	1.22482	0.0355478
cg25748521	-13.5543	2.22332e-25	0.895711	0.225976
cg25838968	-6.26656	1.20117e-08	-0.129778	0.610962
cg25996077	-7.18981	8.4272e-09	0.43456	0.193475
cg26070757	-16.887	2.13699e-20	-0.754509	0.141149
cg26099045	5.09166	9.60903e-10	0.215657	0.221299
cg26214074	-20.9205	6.48124e-44	-0.977572	0.0191273
cg26249245	-12.0182	2.20858e-14	-0.260531	0.575583
cg26348226	9.80095	4.17926e-36	1.51086	0.00191134
cg26405020	7.16515	7.86833e-13	1.42357	0.00495827
cg26529655	-9.69291	2.08477e-18	-0.386129	0.433573
cg26589669	-5.53655	4.93219e-10	0.132601	0.592771
cg26640901	7.8115	1.57946e-09	0.0395128	0.918729
cg26724967	-8.45458	1.56534e-14	-0.397783	0.424262
cg26751513	9.93036	3.58075e-12	0.649311	0.0559716
cg27000944	-5.48717	1.13588e-08	0.707612	0.0196885
cg27055894	-9.91138	4.29503e-09	0.462827	0.399202
cg27102350	6.8239	1.70555e-14	0.381	0.192035
cg27144719	-14.3398	1.1075e-19	-0.166854	0.702818
cg27182159	-8.05654	9.96278e-16	0.106092	0.769622
cg27312979	-3.63528	3.7624e-08	-0.0323552	0.795033
cg27468704	5.03626	5.01141e-09	-0.102524	0.622014
cg27628849	-20.028	5.52955e-30	-1.0262	0.0523548
cg27633342	5.59263	3.71687e-13	0.289302	0.293353

## Sheet: ILMN_1659766
The eQTM associations in discovery (P< 4.4×10-8) and replication (P< 2.04×10-7) for						ILMN_1659766
	Discovery		Replication
CpG	Coefficient	P-value	Coefficient	P-Value
cg00045114	3.59366	4.82186e-09	0.057889	0.739757
cg00066351	5.30474	6.88922e-11	0.122851	0.700884
cg00295485	-3.62696	1.32329e-08	-0.216732	0.360963
cg00917251	-5.06597	1.76559e-14	-0.960688	0.0172053
cg00960906	5.66967	2.23528e-08	0.078201	0.812441
cg01020987	4.05942	7.19678e-09	0.159518	0.520631
cg01502872	4.66762	1.55708e-08	0.0210941	0.940879
cg01993576	-4.92308	3.74674e-08	0.181953	0.601632
cg02341571	4.4104	3.75205e-08	-0.0956192	0.695415
cg02560388	-5.45704	3.67946e-16	-0.999787	0.0111613
cg02714303	-3.50932	6.49497e-10	-0.330911	0.0952585
cg03234777	-4.31807	1.76111e-11	-0.771984	0.0139571
cg03507593	4.58999	2.346e-11	0.571718	0.0535019
cg03519879	5.34939	8.56366e-10	0.0583389	0.89393
cg04042861	-3.60904	2.00523e-09	0.14149	0.333849
cg04551776	-7.23802	7.43209e-16	-0.185182	0.703865
cg04673446	7.54708	2.98489e-10	0.583132	0.441262
cg04761746	6.56786	1.39029e-10	0.316153	0.325723
cg04813697	3.27319	3.32281e-09	0.250359	0.197326
cg05059607	3.20503	5.37359e-11	0.35553	0.0225799
cg05914034	-3.78349	3.38863e-11	0.136323	0.47293
cg05957567	6.25957	2.19342e-14	0.648236	0.111315
cg06096184	-3.65171	6.3309e-09	-0.908123	0.00506959
cg06096336	-4.59327	5.67731e-13	-0.410075	0.0318541
cg06271237	6.33546	4.13219e-09	0.0256852	0.952428
cg06551997	4.52429	6.78616e-09	0.165162	0.651776
cg06935361	5.41551	6.97043e-10	0.382587	0.22641
cg07339236	-3.98909	1.56265e-09	-0.103184	0.618664
cg07381806	-4.44522	2.35927e-15	-0.226989	0.0963281
cg07826859	3.78129	3.10531e-08	1.13425	0.0104734
cg08458637	6.79377	3.34357e-13	0.717137	0.077916
cg08681689	6.52414	1.032e-08	0.781032	0.194873
cg08884752	-5.14153	2.35901e-14	-0.388231	0.26623
cg09006487	-3.78797	3.1848e-13	-0.335354	0.130556
cg09107344	-6.60395	1.1467e-13	-1.57708	0.00778597
cg09469355	-5.56367	1.41607e-10	-0.269882	0.349721
cg10381071	-5.51149	8.70809e-12	-0.540072	0.164154
cg10520740	5.74372	4.84743e-10	0.472624	0.346217
cg10581837	-3.96628	1.42083e-10	-0.173766	0.423463
cg10841124	6.16813	1.83173e-11	0.18202	0.674853
cg10894991	6.10138	9.12251e-09	1.02599	0.0172458
cg10908953	-6.11682	9.0247e-12	-0.896821	0.0505247
cg11198596	-4.5894	3.69749e-18	-0.436652	0.0268276
cg12166476	-3.4964	5.15266e-12	-0.146163	0.360964
cg12765567	5.95018	2.27091e-09	0.416386	0.312636
cg13049261	-8.72424	1.39686e-10	-0.690781	0.183406
cg13209388	4.86886	1.11088e-10	0.965251	0.0336289
cg13389508	-8.02227	1.94742e-11	-1.23646	0.00928611
cg13755776	4.96477	2.12875e-08	0.0780512	0.742897
cg14239983	-5.42847	1.17823e-08	-0.384618	0.100376
cg14675361	-3.60361	3.00617e-11	-0.288519	0.138003
cg14899065	-3.05976	1.08432e-08	-0.203367	0.247204
cg14975410	-4.28022	1.89902e-13	-0.0236144	0.901761
cg15012027	-4.30044	3.1822e-14	-0.143158	0.433022
cg15531369	4.13402	7.41504e-09	0.266162	0.507165
cg15963463	4.6174	6.98253e-11	0.255696	0.405221
cg16254309	-3.9873	8.56521e-09	-0.0384203	0.892176
cg16274678	-2.49772	4.10218e-08	0.171916	0.251323
cg16295156	-5.35139	6.79498e-11	-0.434564	0.189811
cg16340422	2.19266	1.51615e-09	0.0325389	0.740685
cg16541026	4.36538	6.77567e-09	0.320847	0.214016
cg16924010	4.49664	2.62534e-09	0.112971	0.678259
cg17287155	-4.95943	9.94963e-11	-0.568182	0.251486
cg17359265	6.40087	1.24052e-09	0.038913	0.936588
cg17551891	-4.01189	1.20492e-09	-0.208593	0.283664
cg17900199	3.86516	3.12102e-08	0.579966	0.282152
cg18091264	4.00891	8.98648e-09	0.0870373	0.791076
cg18476604	-5.58923	1.66796e-09	-0.921013	0.057962
cg18617091	6.05134	1.71443e-12	0.364101	0.335293
cg18946533	6.71609	8.69425e-09	0.160437	0.650115
cg20408175	7.30697	8.2617e-12	-0.149085	0.766985
cg20724032	6.49228	5.06775e-11	0.309133	0.504892
cg21404980	-4.16695	2.19133e-11	-0.806827	0.0127846
cg22327175	-4.42752	2.78365e-13	-0.52715	0.0391649
cg22335340	-7.46561	1.17649e-10	-1.15471	0.0425792
cg22927302	7.45335	1.81693e-09	-0.0635495	0.888205
cg23573114	9.62549	9.54563e-11	0.574239	0.162845
cg23917006	9.03519	1.95061e-08	0.561273	0.366717
cg24540678	-4.12003	5.18915e-09	-0.498992	0.128441
cg24863152	4.62042	4.32937e-08	-0.179324	0.779542
cg25349939	6.95556	1.62926e-13	0.271861	0.405394
cg25376310	6.11958	6.74225e-12	0.132996	0.68078
cg25748521	5.46398	3.073e-08	0.0324862	0.962619
cg26070757	7.72748	1.76825e-08	1.17183	0.0145328
cg26214074	7.56083	9.96802e-11	-0.604942	0.121983
cg26348226	-3.85125	1.34441e-10	-1.1094	0.0150893
cg27628849	7.9665	2.89155e-09	0.129191	0.794501

## Sheet: ILMN_1659845
The eQTM associations in discovery (P< 4.4×10-8) and replication (P< 2.04×10-7) for						ILMN_1659845
	Discovery		Replication
CpG	Coefficient	P-value	Coefficient	P-Value
cg00066351	4.93185	6.16162e-13	0.192167	0.486899
cg00917251	-3.39319	1.65687e-09	-0.0120151	0.972559
cg02341571	3.74305	3.30479e-08	-0.105745	0.616409
cg02385153	4.02102	1.87217e-08	-0.57132	0.109487
cg02560388	-3.15209	3.805e-08	-0.270021	0.428807
cg03507593	3.95666	9.17247e-12	0.275613	0.281973
cg04042861	-2.90566	1.16119e-08	-0.0266023	0.833555
cg04424621	3.82518	2.58216e-09	0.503682	0.0477119
cg04761746	4.9791	9.54838e-09	0.13624	0.624246
cg04813697	2.80096	2.10634e-09	0.0446845	0.790194
cg05059607	2.32036	2.19464e-08	-0.0167287	0.901388
cg05339037	4.4761	1.31304e-08	0.986234	0.00240438
cg05957567	4.16563	2.41659e-09	-0.335162	0.341135
cg06096184	-3.17879	2.16453e-09	-0.0117279	0.966694
cg06096336	-3.37792	4.29404e-10	0.109193	0.509138
cg06271237	5.10611	2.15807e-08	0.191062	0.607627
cg07626482	4.78455	2.76124e-09	0.677615	0.00841336
cg07826859	3.72087	9.90687e-11	0.883829	0.0210747
cg08458637	5.40012	8.46927e-12	-0.228943	0.515376
cg10381071	-3.7714	3.90994e-08	0.139612	0.677543
cg10841124	4.44871	1.14339e-08	-0.296948	0.428417
cg11198596	-3.81823	1.30565e-17	-0.0776912	0.649129
cg12765567	4.65473	3.3624e-08	0.881129	0.0132628
cg13209388	3.64003	1.29102e-08	0.805006	0.0404001
cg13389508	-5.81474	1.00776e-08	-0.753965	0.0668161
cg13500388	-3.69502	3.55823e-08	0.0035444	0.988294
cg13707943	-6.55361	6.38046e-09	0.0428851	0.93705
cg13787850	2.85385	3.85466e-09	0.104101	0.55721
cg15963463	4.09001	7.7466e-12	0.548411	0.0386363
cg16254309	-3.29892	1.78355e-08	0.108052	0.659158
cg16295156	-4.29434	6.20495e-10	-0.358857	0.210359
cg16734795	4.29828	3.91186e-12	0.358595	0.127796
cg17900199	3.24174	4.01383e-08	0.319907	0.492603
cg18617091	4.31711	3.12283e-09	0.29797	0.36165
cg20408175	6.43074	1.04256e-12	0.271971	0.531657
cg20724032	5.62173	1.65159e-11	0.413588	0.301897
cg21404980	-3.04667	8.12451e-09	-0.98045	0.000451293
cg22042546	-2.80796	2.02934e-08	-0.0308653	0.877379
cg22327175	-3.08846	2.0762e-09	-0.239405	0.279054
cg23413924	-3.30377	5.21897e-10	-0.186457	0.304574
cg25349939	5.0018	4.32774e-10	0.53111	0.0597657
cg25376310	4.74618	3.38123e-10	-0.130606	0.640199
cg26214074	5.59974	1.63173e-08	-0.433798	0.199604

## Sheet: ILMN_1660462
The eQTM associations in discovery (P< 4.4×10-8) and replication (P< 2.04×10-7) for						ILMN_1660462
	Discovery		Replication
CpG	Coefficient	P-value	Coefficient	P-Value
cg00007076	-10.7437	3.26947e-34	-0.151486	0.637031
cg00063111	-5.27053	1.52213e-08	-0.134218	0.56365
cg00066351	-9.36001	1.2847e-13	-1.01637	0.017191
cg00071265	-8.5438	2.20133e-11	-0.229956	0.534431
cg00099441	-17.8282	1.75058e-16	-1.12418	0.0528341
cg00138101	17.6762	4.15413e-22	2.45056	0.00014002
cg00169122	-7.79623	6.26214e-10	0.435667	0.237518
cg00196407	9.93264	2.7702e-15	1.05286	0.0452977
cg00198594	9.88599	1.95957e-11	0.356861	0.448075
cg00210249	7.33547	5.02815e-09	0.00157878	0.995945
cg00310412	-10.7154	1.80785e-09	-0.305112	0.425991
cg00395063	12.0157	1.61454e-21	0.443533	0.314594
cg00396865	-15.857	4.69057e-23	-1.31385	0.0345342
cg00423486	9.83004	3.92184e-12	0.666717	0.214778
cg00481629	9.03969	2.10006e-13	0.476697	0.294622
cg00534318	8.23407	5.07161e-10	-0.000317895	0.999619
cg00548098	-8.24703	1.50871e-10	-0.489675	0.126949
cg00639656	-21.2	9.4907e-31	-2.10335	0.00167502
cg00640314	-12.4467	1.7962e-34	-0.604601	0.0794553
cg00668559	-9.31535	1.14695e-14	-0.221064	0.5524
cg00741986	-12.3177	7.7208e-24	-0.965863	0.0437861
cg00759807	-6.26411	8.79709e-17	-1.82395	0.000304046
cg00808648	6.53165	6.29045e-14	0.531348	0.355138
cg00910882	10.0585	4.30407e-14	-0.0281058	0.956689
cg00911794	6.23684	1.38663e-15	1.37217	3.48464e-06
cg00917251	8.3506	4.69422e-16	-0.230129	0.670018
cg00930606	-10.2499	4.68516e-11	0.0426137	0.917221
cg00931843	5.08061	8.24898e-09	0.090546	0.627977
cg01015663	-6.40003	2.11622e-09	-0.383408	0.252514
cg01017464	-7.67047	3.72476e-14	-0.531707	0.0610489
cg01020987	-7.49923	5.83851e-12	-0.521426	0.115894
cg01097768	-8.43991	1.09684e-12	-1.70147	0.00260552
cg01120509	-8.93994	3.13508e-10	-0.542357	0.180107
cg01150799	7.30899	1.07442e-11	-0.393117	0.303972
cg01185345	9.05641	1.21765e-08	0.000990211	0.998028
cg01208318	3.81995	3.2802e-08	-0.331036	0.0681341
cg01300096	-8.94892	1.49357e-10	-1.37246	0.0659786
cg01331992	-5.64608	1.36046e-15	0.236429	0.198098
cg01389506	21.7748	4.12367e-21	0.581206	0.483212
cg01479232	-4.93169	9.54501e-10	-0.122481	0.535749
cg01502872	-12.9197	8.03707e-25	-0.587426	0.121947
cg01566584	-14.1633	2.0109e-15	-2.30758	0.00359072
cg01568319	11.0621	2.04866e-15	0.382337	0.325295
cg01763916	-5.32433	8.53467e-11	-1.99677	3.19438e-06
cg01765174	-10.5772	8.51823e-17	-0.939904	0.0331439
cg01858866	-13.0839	5.96668e-36	-0.912869	0.0174539
cg01993576	9.37623	1.46112e-11	-0.378275	0.41669
cg01995548	-14.759	7.0147e-27	-1.46656	0.029396
cg02048412	11.8584	1.08467e-17	0.857472	0.177628
cg02097120	-16.5261	2.16821e-22	-1.91272	0.00264025
cg02149899	-9.17297	7.00407e-10	-0.0868318	0.829492
cg02162324	7.35782	1.42852e-12	0.36207	0.594551
cg02181920	-8.98706	1.74457e-25	-2.89699	2.32355e-07
cg02223801	-13.7162	3.522e-27	0.0220753	0.968576
cg02224369	7.18067	5.95156e-13	-0.665783	0.266878
cg02228160	8.49818	2.48981e-16	-0.0730939	0.820336
cg02325250	-13.4417	1.98344e-19	-1.46189	0.00101862
cg02338271	-14.0486	3.4246e-11	0.455898	0.427097
cg02341571	-6.94381	2.8077e-08	-0.641601	0.0490375
cg02385153	-11.5001	8.48385e-19	-0.874542	0.113106
cg02405476	-11.6129	7.77834e-15	-0.449059	0.260222
cg02423064	10.8932	1.55721e-17	-1.07996	0.0317945
cg02503850	6.47105	3.11615e-08	0.838785	0.0173615
cg02507296	-9.2941	5.34738e-09	-0.806041	0.236768
cg02512902	-12.5714	1.70018e-26	-1.34533	0.00328369
cg02532700	-7.78402	9.76944e-28	0.0937155	0.730693
cg02538248	-12.2409	5.93553e-32	-0.654129	0.0156593
cg02544257	-7.5186	6.7968e-15	-1.22424	0.0234207
cg02583484	-10.0314	2.7587e-17	-0.432051	0.206873
cg02610360	5.62016	7.8612e-10	0.348301	0.0624517
cg02611085	11.7004	7.08045e-12	0.812639	0.213638
cg02654940	-15.8939	4.21392e-29	-0.829005	0.102039
cg02714303	8.9803	3.25027e-25	-0.235562	0.374585
cg02732508	-12.9637	6.89975e-28	-0.185645	0.610036
cg02871659	-5.26697	8.37158e-12	0.086138	0.686516
cg02994349	8.058	9.61791e-16	0.538771	0.0970374
cg03082813	-9.5943	5.88472e-14	-2.04715	0.0020296
cg03090969	-12.7733	1.13582e-19	-0.352988	0.337641
cg03147185	-15.2509	2.45928e-32	-1.92797	0.000247879
cg03149958	-12.6122	1.44866e-14	-1.18971	0.00332769
cg03227037	6.63357	3.92025e-10	0.182021	0.530541
cg03440944	-17.7765	1.38383e-38	-2.61199	8.64077e-07
cg03451670	7.41812	3.30683e-21	0.556064	0.00311019
cg03473042	-10.8335	5.75106e-12	0.0124034	0.980673
cg03474926	-19.2993	1.16415e-16	-1.46547	0.0245596
cg03519879	-18.1494	5.16872e-45	-2.78716	1.53689e-06
cg03531211	-8.59473	1.88787e-10	-0.773305	0.0182351
cg03599224	-14.7847	1.70117e-20	-0.579629	0.472205
cg03685475	5.34334	8.8103e-10	0.37119	0.277792
cg03710029	11.9913	1.441e-12	0.284666	0.501105
cg03745160	-9.37228	1.5482e-17	-0.529437	0.0518789
cg03785755	-4.86752	8.48931e-10	-0.382053	0.0829634
cg03864215	-8.56354	7.62577e-09	-0.755502	0.0195189
cg03935116	-9.05526	2.98477e-09	-1.50397	0.00539276
cg03999941	-6.57297	3.55282e-14	-1.01454	0.00273808
cg04011474	-15.7023	3.7868e-32	-1.7151	0.000509964
cg04030401	13.2826	9.17815e-27	1.45634	0.0461781
cg04042861	7.72914	8.35528e-17	-0.201916	0.302111
cg04044720	12.0428	1.10175e-27	1.19532	0.00520522
cg04079139	12.2023	8.02655e-24	0.272522	0.615908
cg04085571	-5.74634	1.17479e-09	-0.518134	0.187211
cg04086928	-10.9658	1.03389e-13	-1.8257	0.000404535
cg04144533	6.41419	3.58968e-08	0.325371	0.385677
cg04208434	6.91259	3.89504e-15	1.16726	0.052756
cg04211179	-6.6946	1.20872e-10	-0.82082	0.052246
cg04221461	7.7436	1.06026e-10	-0.318714	0.259763
cg04225775	8.4008	1.16212e-12	-0.188085	0.59494
cg04232972	-7.67713	1.00591e-11	-0.60611	0.0962244
cg04239353	-16.5773	1.27161e-10	-1.31917	0.262071
cg04276005	7.0121	1.42009e-09	-0.588397	0.305487
cg04299274	-18.6011	5.92287e-36	-3.48702	4.1947e-06
cg04337534	14.0227	1.17787e-23	1.36466	0.0881366
cg04362790	-10.2234	2.4281e-15	-0.550822	0.429872
cg04383058	-9.01951	3.33708e-09	-1.11119	0.0130054
cg04424621	-11.2085	5.29336e-22	-1.08496	0.00574694
cg04472685	-11.752	6.58185e-19	1.13262	0.160681
cg04583842	8.06559	2.74616e-18	0.457713	0.113174
cg04636834	-8.16865	1.16449e-08	-0.498707	0.157451
cg04641860	-9.90333	4.7992e-24	-0.339426	0.405209
cg04673446	-15.9597	5.60657e-18	1.81384	0.0728286
cg04716530	-10.6424	4.19729e-24	-3.16441	1.92714e-05
cg04739880	4.76872	3.27689e-08	0.534882	0.193195
cg04757411	-10.1513	1.33386e-11	-0.666949	0.196792
cg04761231	-11.0294	1.50964e-12	-0.0913298	0.846103
cg04761746	-11.0396	4.23961e-12	-0.797917	0.0632401
cg04806562	9.27536	4.57733e-10	0.273047	0.620887
cg04813697	-8.59379	2.23083e-24	-0.322797	0.213632
cg04816394	7.80371	6.30391e-10	0.87743	0.0526391
cg04885881	-7.52942	2.17519e-18	-0.725683	0.00324801
cg04907244	-6.97101	9.9924e-15	-0.32535	0.26672
cg04937184	8.30996	1.78598e-10	0.167969	0.625144
cg04987734	11.1304	3.21096e-29	0.474418	0.136432
cg05058354	-15.4573	1.99268e-19	0.342554	0.438308
cg05302701	-12.7594	2.89554e-09	-1.77805	0.021746
cg05339037	-12.8003	3.50132e-19	-0.444183	0.378144
cg05439368	-11.7662	7.12608e-25	-1.7472	3.09585e-06
cg05460226	5.92638	2.22621e-16	0.137999	0.676216
cg05512483	-9.29498	2.63905e-15	-0.0178035	0.958829
cg05593667	-6.36001	6.22624e-10	-0.952472	0.000850493
cg05660670	11.3477	2.75933e-18	0.226132	0.691199
cg05789250	-6.70189	1.91062e-13	-0.329099	0.166805
cg05802386	-9.30238	8.23161e-19	-1.22503	0.0410094
cg05830220	7.51101	1.34262e-11	0.28176	0.271601
cg05875421	-10.3942	2.13812e-11	-0.500349	0.253181
cg05898092	-10.271	1.48668e-11	-0.837596	0.163137
cg05957567	-9.88691	1.02032e-14	-0.938012	0.0846654
cg05969150	11.6794	3.35775e-13	1.20361	0.0304541
cg06085743	-7.50227	3.51332e-14	0.0278286	0.923234
cg06096336	8.29005	4.85238e-17	-0.309825	0.22556
cg06189394	-9.23913	7.12458e-20	-0.609906	0.0523986
cg06197616	-7.64541	3.00122e-13	-0.362605	0.217793
cg06235438	-9.57808	3.21587e-20	-1.03527	0.203564
cg06360776	-5.58579	3.75981e-08	-0.537358	0.0814375
cg06361405	13.8211	2.47816e-11	2.33588	0.000144366
cg06405563	7.81341	3.42289e-14	-0.0374651	0.895618
cg06457408	-16.0493	4.65844e-27	-0.584581	0.320951
cg06483559	-12.2789	3.36373e-13	-1.83335	0.0218494
cg06522681	7.48631	3.99322e-08	0.196253	0.490985
cg06580770	-15.353	2.13584e-20	-2.34585	0.00195285
cg06649191	5.28516	3.56025e-09	0.411901	0.458748
cg06663317	14.3937	1.20669e-23	-0.533452	0.297929
cg06664254	7.58283	5.23972e-13	0.234211	0.404267
cg06672753	10.3767	4.3153e-12	0.986905	0.0905273
cg06716508	-9.30957	9.01451e-09	-0.990653	0.0254132
cg06759971	9.21564	3.71263e-09	-0.217483	0.775434
cg06762457	-6.31552	1.68243e-12	-0.259262	0.261816
cg06769994	-5.72987	1.40468e-08	-0.234022	0.288538
cg06817455	7.67863	9.79972e-10	-0.186237	0.681362
cg06857018	17.0184	4.1275e-08	2.39865	0.0282287
cg06880612	8.91779	1.9453e-15	0.711698	0.134754
cg06909288	11.8284	8.05617e-10	0.538324	0.528794
cg06951627	-6.78569	1.29514e-13	-0.629535	0.0267675
cg07069636	-11.6746	7.96452e-15	-1.31553	0.00363336
cg07094298	-8.25999	8.71973e-17	-0.399009	0.0805435
cg07257768	-7.46185	1.8704e-15	-0.849235	0.00424331
cg07308381	-10.8731	2.3265e-13	-0.510783	0.430039
cg07352544	9.41221	2.83824e-08	0.731665	0.330466
cg07362537	-5.88027	1.12102e-10	-0.370395	0.0835475
cg07441944	-10.3544	1.73016e-14	-1.25824	0.115481
cg07450086	-6.73633	3.94852e-09	-0.629984	0.0285902
cg07465627	-7.89798	8.25583e-11	-0.777569	0.0529624
cg07525886	-10.2234	1.44092e-09	0.116971	0.787577
cg07533239	-8.6278	1.54927e-12	-2.55933	9.46335e-06
cg07573872	-9.45853	4.21927e-16	-0.171652	0.62054
cg07626482	-12.2986	5.36037e-17	-0.469474	0.238691
cg07632771	-15.8124	1.11936e-34	-2.25802	0.00672876
cg07660627	6.44741	7.30217e-09	0.245631	0.227338
cg07723659	13.5371	6.98232e-30	2.02303	0.000840715
cg07743805	7.1233	6.32308e-09	-0.0177935	0.977027
cg07819944	8.05834	4.08352e-11	0.0749335	0.824104
cg07826859	-12.4129	9.04716e-34	-2.46287	2.97677e-05
cg07929642	-10.8218	2.81767e-24	-3.35668	3.8445e-05
cg07932199	6.64201	7.44007e-09	1.25075	0.104711
cg07945582	-7.91935	1.75358e-14	-0.22037	0.517546
cg07987890	10.0714	5.02266e-15	0.409008	0.384409
cg07992484	-13.7048	1.67715e-23	-1.7789	0.0114783
cg08038054	5.5088	9.06911e-12	0.131761	0.58249
cg08039560	-8.40765	1.07128e-16	-0.886143	0.131799
cg08048687	-16.1039	3.41127e-09	-3.4484	0.00110295
cg08097614	-12.6845	4.87197e-10	-0.847431	0.0182273
cg08101174	10.4319	3.37828e-11	-0.28069	0.480879
cg08120831	6.0519	2.95078e-09	-1.36061	0.0364144
cg08122899	-14.0665	1.15996e-13	-0.640481	0.332267
cg08164233	-8.88428	2.14356e-16	-0.853573	0.00373063
cg08233235	-10.3795	6.02737e-20	-0.336572	0.274381
cg08257009	-12.0654	4.75351e-27	-0.879196	0.00555568
cg08260891	7.78651	1.15537e-15	0.245003	0.539889
cg08305378	6.16246	8.65739e-09	-0.0156345	0.977223
cg08331398	-11.7939	4.27292e-16	-1.23504	0.0570063
cg08397758	8.2119	8.74894e-15	1.58697	1.9747e-05
cg08534147	5.93371	1.23789e-08	0.742182	0.214209
cg08604596	-16.913	4.02696e-12	-1.53767	0.0693273
cg08666707	-19.9027	3.63529e-26	-1.89971	0.00274326
cg08681689	-22.0351	1.72687e-38	-2.82883	0.000420739
cg08754067	-10.6034	2.1013e-24	-0.488514	0.156312
cg08881175	6.33269	7.99377e-15	-0.399958	0.231423
cg08972170	8.18759	7.65473e-15	0.398274	0.150772
cg09006487	7.72277	4.85928e-22	0.116306	0.69504
cg09099830	-9.01887	2.09854e-20	-0.175344	0.616209
cg09107344	8.53313	9.97452e-10	-0.230763	0.771352
cg09182189	-8.87259	1.53815e-09	-1.24351	0.0130509
cg09247392	-12.2692	2.38842e-08	-2.61734	0.001242
cg09287933	-9.52719	1.67871e-11	-3.14689	4.82887e-05
cg09448652	-5.82691	3.63713e-08	-0.534835	0.0672961
cg09465703	-6.79812	2.64248e-12	-0.200632	0.361357
cg09479241	-7.64136	3.90412e-19	-0.0422091	0.838062
cg09560590	9.06897	1.6507e-13	-0.173453	0.58773
cg09700701	11.8334	9.07191e-21	0.680261	0.337659
cg09701700	-6.31316	2.24214e-08	-0.976421	0.00171236
cg09726654	8.95177	1.46292e-11	-0.238688	0.686016
cg09762021	8.18594	5.09643e-14	0.667458	0.0217543
cg09861057	-13.8317	2.66375e-10	-1.57081	0.0404589
cg09869729	10.0039	2.05292e-15	0.914194	0.165593
cg09940677	11.8424	2.32554e-08	1.06297	0.0551699
cg10151367	8.46692	6.10603e-09	0.477165	0.431032
cg10211873	13.538	6.86796e-20	1.25863	0.0614844
cg10310310	-16.8891	2.40914e-30	-1.74074	0.0162285
cg10345404	11.6252	5.22683e-09	1.6378	0.0192708
cg10361922	-12.098	4.1527e-13	-1.37397	0.00413278
cg10403394	2.99065	5.14571e-09	-0.0734778	0.627087
cg10479082	10.8453	8.79337e-19	-0.287238	0.507984
cg10520740	-16.9115	3.54343e-34	-0.360021	0.591442
cg10581837	10.601	1.10748e-29	-0.199074	0.49267
cg10619342	5.48125	2.44768e-08	-0.27965	0.268596
cg10666909	-6.53184	5.70203e-10	-0.89138	0.119247
cg10676309	14.0291	9.23959e-09	-0.453007	0.525236
cg10678215	10.3642	1.38035e-13	-0.708647	0.0496235
cg10807309	5.87308	1.76115e-08	0.287897	0.396238
cg10827488	10.2916	1.14541e-20	0.777611	0.14917
cg10828401	-12.048	1.09612e-16	-0.994261	0.044225
cg10841124	-9.07274	2.56954e-10	0.271155	0.640085
cg10843343	-6.67331	3.10128e-09	0.193639	0.47469
cg10855746	-13.6813	1.79405e-11	-1.43705	0.0140368
cg10858945	8.18855	8.10666e-13	2.20459	0.000455842
cg10894991	-15.6611	4.98636e-22	-1.02152	0.076327
cg10919522	-7.96036	1.92286e-11	-0.903814	0.00569765
cg10944802	9.28645	3.20966e-11	0.290792	0.365807
cg10955164	-10.8703	2.13193e-09	-1.14057	0.0895394
cg11012543	-7.95601	2.82364e-12	-0.658018	0.0247709
cg11014740	-13.4655	6.24218e-15	-0.398424	0.45096
cg11046638	-10.5259	2.29823e-18	0.286015	0.399291
cg11066209	-8.74435	4.07628e-09	-1.18506	0.0309378
cg11073255	-9.31224	7.19632e-15	-0.557321	0.252516
cg11095027	7.68426	1.59815e-09	0.810661	0.110923
cg11095099	-13.705	3.09822e-10	-1.40188	0.0880654
cg11134246	20.1779	1.6685e-20	1.05409	0.120436
cg11152412	-11.5648	2.01317e-15	-0.95913	0.0662219
cg11222065	-7.64651	1.1916e-10	0.18308	0.629657
cg11231349	-8.5287	5.13973e-11	-0.375328	0.174014
cg11327659	9.63894	1.10192e-11	0.100302	0.774476
cg11375458	7.90512	5.34428e-16	0.0449297	0.887374
cg11436113	-12.9721	3.63895e-21	-0.635886	0.171239
cg11453837	-12.1156	2.23777e-26	-2.85936	0.000142732
cg11465939	5.32794	1.43369e-08	0.367279	0.409912
cg11496569	10.4152	1.19656e-13	0.489486	0.25031
cg11527913	5.93952	3.03331e-09	0.293184	0.397
cg11551464	10.5561	8.22146e-19	1.02005	0.0364025
cg11566172	10.0098	1.34988e-13	-0.620799	0.257125
cg11599718	8.58014	1.65096e-10	0.945164	0.108064
cg11601297	-9.20917	5.11232e-17	-0.521205	0.187092
cg11674448	9.34666	2.48254e-09	0.204565	0.584684
cg11700584	-5.24359	3.91997e-10	-0.248877	0.330285
cg11701312	-10.9352	5.55279e-11	-1.54594	0.00539142
cg11801110	-10.9824	8.8178e-17	-0.898153	0.038172
cg11884933	7.49589	2.59373e-12	1.01745	0.067235
cg11927233	-6.33115	9.62754e-11	-0.219554	0.358003
cg11940960	-5.96166	7.42549e-11	-0.236246	0.347266
cg12036924	6.04836	3.03357e-08	0.369716	0.211026
cg12086028	-7.74637	1.04528e-15	-0.0322432	0.865602
cg12095353	9.64512	2.07695e-10	-0.207505	0.69408
cg12103569	10.8321	7.29153e-22	0.294857	0.377723
cg12140977	-12.2944	1.41459e-18	-0.965277	0.0526962
cg12147622	-5.35954	2.35498e-08	-0.408321	0.172299
cg12157646	-5.85767	4.12166e-11	-0.158423	0.443911
cg12166476	7.60242	1.43728e-22	0.0184545	0.931248
cg12303084	-8.67805	2.27462e-11	-0.33539	0.427106
cg12406027	-9.42713	1.21592e-08	-0.431481	0.386584
cg12421513	16.6683	1.88705e-08	-0.614599	0.374272
cg12459502	8.54789	4.03263e-22	0.734697	0.0918816
cg12462247	14.1394	1.01067e-09	0.782027	0.297478
cg12474798	-5.31577	7.12583e-14	-0.0790106	0.670857
cg12486287	10.5261	8.95637e-11	0.905395	0.18072
cg12583553	-13.1681	1.20933e-36	-0.541106	0.0954823
cg12616487	-15.6513	2.68243e-20	-0.691465	0.245873
cg12765567	-16.9548	2.11987e-29	-1.03862	0.0592705
cg12800803	-13.6908	5.68397e-17	-0.368587	0.323291
cg12877335	7.25312	3.77547e-09	0.803019	0.141189
cg12979844	4.75142	3.25671e-08	0.0515326	0.829941
cg13014333	-11.7403	4.91557e-14	-1.45247	0.0419072
cg13024368	12.8047	1.40307e-15	-0.155155	0.758537
cg13057898	-5.73577	1.39688e-19	-0.261444	0.321576
cg13423770	11.9528	6.98066e-11	1.18233	0.0976176
cg13472610	-9.85261	3.83938e-09	0.0858368	0.813128
cg13487983	16.066	2.78005e-34	4.25151	1.00045e-07
cg13541527	-4.77749	1.28025e-10	-0.108514	0.540541
cg13652493	-11.9916	2.92306e-09	-1.96844	0.0399543
cg13755776	-12.9608	1.11799e-21	-0.710428	0.0252274
cg13758913	8.36139	4.16919e-08	0.0327139	0.940739
cg13782866	6.91836	3.43698e-09	0.176083	0.586179
cg13787850	-5.94258	2.60458e-11	-0.0363956	0.894428
cg13867915	13.0159	3.79304e-13	1.00272	0.296769
cg13905757	7.49356	2.03514e-08	-0.427395	0.183294
cg13951797	-8.83954	5.89472e-17	-0.600128	0.0589071
cg13976502	-9.54319	3.68505e-12	-1.96681	4.66972e-05
cg13985198	-16.5812	4.73121e-16	-0.660556	0.173917
cg14003265	-7.1495	1.98694e-08	-1.07094	0.0158234
cg14010720	-10.6659	4.15528e-12	-0.568312	0.133876
cg14018141	-9.6097	5.95927e-11	-0.474414	0.441226
cg14021478	-7.08023	2.18245e-11	-0.93654	0.116076
cg14034325	-7.21935	3.10852e-13	-0.0742462	0.784188
cg14179389	-6.37762	3.60483e-14	-0.952051	0.000228072
cg14239983	8.20849	3.33367e-08	-0.452206	0.148446
cg14266999	-6.58662	1.04654e-08	-0.141861	0.645527
cg14404418	-4.96404	2.97806e-08	-0.038959	0.846557
cg14505439	-10.0744	2.43618e-12	-2.74953	0.00391987
cg14567085	8.6508	1.57483e-08	-0.54887	0.378627
cg14614490	-14.1215	2.31607e-14	-2.73305	0.00116828
cg14675361	8.16615	8.68399e-23	0.069277	0.790032
cg14817490	-4.60411	1.51918e-09	-0.113465	0.683879
cg14852355	9.2014	4.92144e-13	0.467234	0.474328
cg14938561	-7.56947	1.13421e-16	-0.871333	0.0021892
cg14947900	-10.2149	1.33651e-15	-0.0672921	0.811709
cg14989226	-6.14243	1.81389e-09	-0.972728	0.00173093
cg15012027	5.02705	1.73202e-08	-0.31948	0.190309
cg15074033	9.45643	1.10729e-09	0.868303	0.0807496
cg15108334	-19.2564	1.78451e-40	-1.06227	0.023461
cg15130459	-8.04263	6.47932e-20	0.0194593	0.929008
cg15172739	-9.09331	2.77463e-17	-1.5707	0.00471559
cg15234271	7.48529	6.36161e-10	0.210858	0.773022
cg15417798	10.9437	1.54748e-19	0.557398	0.166698
cg15531369	-14.4349	3.151e-42	-1.51245	0.00468777
cg15577373	11.2648	5.07645e-27	1.35333	0.0291348
cg15601164	9.06276	4.51539e-18	-0.0484679	0.922555
cg15621697	-14.6479	2.14549e-18	-2.28352	0.000890614
cg15775914	9.09631	4.03925e-13	-0.212665	0.567337
cg15963463	-11.2479	2.20643e-25	-0.435835	0.288388
cg15985905	-11.7493	2.47924e-18	-1.14062	0.00815826
cg16043888	-15.4378	8.0246e-14	-2.02436	0.0298632
cg16201146	-16.126	6.37448e-27	-1.27234	0.0108177
cg16237191	-10.4866	1.05248e-16	-0.956091	0.0206048
cg16254309	8.21705	1.70972e-14	0.70273	0.0632583
cg16276850	12.3007	1.57053e-26	1.67685	0.00636435
cg16290996	-7.98678	1.11655e-17	-0.580245	0.023611
cg16295156	11.6647	2.24291e-20	0.193986	0.661626
cg16320419	-10.8946	8.72794e-17	-0.882946	0.104774
cg16340422	-3.50764	5.66771e-10	0.229582	0.0802948
cg16391678	-10.6332	3.74154e-22	-2.95371	5.58393e-05
cg16519923	-11.1104	1.27976e-34	-1.32404	0.0948756
cg16541026	-11.3652	4.82771e-23	-0.488206	0.157091
cg16565913	7.99221	1.59993e-10	-0.847257	0.0647268
cg16589830	6.27933	6.3163e-09	0.0257993	0.927159
cg16592596	6.24358	2.57439e-08	0.0678694	0.867533
cg16608498	-10.1145	4.34417e-23	0.0276018	0.90149
cg16622652	-5.72512	1.21026e-08	-0.080093	0.723386
cg16694480	11.0236	5.80744e-16	0.948884	0.0189543
cg16736826	-19.423	5.76222e-26	-2.03068	0.000326984
cg16755833	12.3891	4.38258e-20	0.729651	0.30316
cg16903811	-6.9465	2.8877e-11	-0.537962	0.0814081
cg16988810	-7.54947	2.99123e-09	-0.372777	0.29465
cg17025683	-7.04052	1.66651e-08	-0.213952	0.450893
cg17127702	-7.8625	4.13744e-09	-1.00024	0.0565341
cg17174275	-12.0497	3.37347e-13	-1.73383	0.0193588
cg17359265	-16.2061	7.00258e-24	-1.8885	0.00375808
cg17417856	-10.0406	1.29508e-11	-0.390909	0.302327
cg17461214	15.1326	2.56976e-15	-0.827318	0.207432
cg17518710	4.7583	1.07373e-08	0.0157242	0.969904
cg17551891	7.75517	3.32069e-14	0.258037	0.321072
cg17586094	6.25245	5.4904e-09	0.378735	0.103262
cg17742416	8.8633	1.92278e-15	1.05879	0.00413009
cg17819085	-13.3245	4.32117e-18	-1.92903	0.00145747
cg17850498	15.0583	1.01067e-10	-0.532168	0.604031
cg17900199	-11.5722	6.90247e-28	-1.00463	0.163221
cg17975379	-13.7028	4.68691e-11	-0.30788	0.604082
cg18006990	-12.3961	3.48783e-08	-1.1621	0.0953338
cg18091264	-15.0591	4.77958e-49	-0.602536	0.169729
cg18132076	10.4024	5.76685e-09	0.00642863	0.988079
cg18252924	-16.2871	1.75942e-33	0.132764	0.851496
cg18254819	6.36149	1.85342e-08	0.656238	0.222863
cg18325389	-10.5318	8.04887e-18	-0.683082	0.0148146
cg18335991	-10.7948	5.0842e-10	-1.7707	0.00272845
cg18369990	14.5648	3.08298e-18	0.332835	0.461818
cg18405341	-13.7545	4.68571e-24	-0.730456	0.111374
cg18450254	5.03795	5.99051e-11	0.0825432	0.792271
cg18633600	9.36362	7.61213e-11	0.387814	0.387189
cg18669588	-12.7754	3.69952e-13	-1.54576	0.0517542
cg18708252	-10.1102	6.5232e-24	-1.07277	9.93318e-05
cg18758622	6.47681	1.69502e-08	-0.671494	0.271126
cg18801806	-14.672	1.48762e-18	-1.50624	0.00391366
cg18882687	-6.09285	6.19636e-11	-0.214874	0.467457
cg18896032	-15.7588	1.90262e-28	-2.25432	0.00329853
cg18954479	6.61565	1.95378e-08	0.224455	0.330645
cg18992688	7.43413	8.47634e-10	-0.0690381	0.885465
cg19089328	10.0994	2.44979e-12	0.985922	0.0157856
cg19142553	-7.71412	1.03156e-10	-1.35296	0.0117766
cg19197419	-6.36334	5.63085e-10	-0.447012	0.174611
cg19265300	8.43574	3.13491e-09	0.309464	0.457462
cg19300307	-8.48387	1.05114e-09	-0.825233	0.190394
cg19375644	7.30148	2.06484e-09	-0.0257895	0.951783
cg19426731	-7.91693	1.8434e-11	-0.18305	0.680711
cg19589396	-10.1073	1.579e-17	-1.05286	0.00554008
cg19593285	-7.97389	5.77607e-15	-2.82459	8.16866e-05
cg19713429	-6.35645	8.36275e-09	-0.0191433	0.955012
cg19719391	11.5665	2.13812e-15	-0.604411	0.110045
cg19872095	-9.68685	1.66113e-12	-0.584386	0.265812
cg19906672	-9.17079	7.49264e-14	-0.416205	0.370175
cg19940644	-7.44766	4.57973e-23	-0.408091	0.0654264
cg19942495	12.945	8.49232e-29	0.367901	0.455814
cg20006825	10.226	1.1904e-18	-0.413733	0.409188
cg20069688	-11.733	2.78575e-11	-0.796169	0.211764
cg20072118	6.2465	4.93695e-12	-0.293369	0.616244
cg20076442	9.15655	4.92195e-16	-0.180613	0.741637
cg20136951	-14.6646	3.40095e-14	0.252571	0.623878
cg20167216	6.36675	1.48629e-08	0.0975721	0.756686
cg20220678	-7.35129	6.04321e-11	-0.221777	0.434291
cg20289911	-13.6498	1.23135e-16	-2.13142	0.000725421
cg20309891	-12.0357	1.27197e-18	-1.53304	0.0910174
cg20408175	-18.9299	1.30163e-31	-1.72508	0.0101238
cg20458044	-7.91009	9.31402e-11	-1.05021	0.0491669
cg20469837	7.34158	1.39947e-11	0.0651154	0.902294
cg20533952	6.39695	1.23554e-09	0.00721926	0.982129
cg20611882	12.4135	2.85067e-17	-0.25351	0.653934
cg20678800	-10.0102	1.01404e-17	-0.0845196	0.841048
cg20684110	-7.03288	1.41866e-15	-0.154465	0.505777
cg20810975	6.87876	6.34282e-10	-1.19382	0.0935889
cg20813374	-11.3931	1.68463e-17	-0.66412	0.104452
cg20823695	-11.9601	3.13564e-16	-0.292568	0.488535
cg20902353	-17.5444	1.69695e-23	-2.92799	1.6502e-05
cg21025494	7.42749	2.02625e-10	-1.04548	0.0515971
cg21063758	9.54982	1.34437e-17	1.46773	0.00205642
cg21121843	-6.01597	1.33467e-10	0.000575392	0.998112
cg21201657	-9.61666	1.76433e-11	-1.20912	0.00335312
cg21227253	-7.9343	1.41493e-10	-0.0899857	0.787143
cg21404980	10.75	4.76417e-30	0.598213	0.167891
cg21572722	12.8199	8.61159e-09	0.974384	0.106812
cg21647257	12.5246	1.366e-20	1.59921	0.00482577
cg21698310	-11.1536	7.58091e-20	-1.65784	0.0019564
cg21815220	-13.3816	5.21699e-11	-1.46888	0.00963273
cg21920570	7.4397	2.33939e-09	0.482421	0.300907
cg21963854	10.0088	3.28895e-23	0.705018	0.0955325
cg21990700	-7.69982	1.41168e-12	-0.902018	0.0146216
cg22006825	-14.6784	3.82145e-15	-0.451761	0.425689
cg22014430	-12.4603	1.07224e-12	-0.536562	0.325836
cg22035959	-9.85208	6.88067e-14	-0.954475	0.0446553
cg22042546	9.89369	2.39724e-28	0.616047	0.0461002
cg22052143	11.5959	3.90818e-21	0.535258	0.116282
cg22327175	8.63504	2.71397e-20	1.51811	7.83817e-06
cg22407942	-6.67308	1.35263e-15	-0.45943	0.0515032
cg22417733	-5.33734	6.36531e-09	-0.308286	0.154343
cg22428027	-10.5785	1.61538e-19	-0.740949	0.103212
cg22579075	-5.19232	1.16695e-09	-0.925715	0.000319699
cg22650458	7.39702	6.23926e-18	0.813482	0.00910212
cg22761205	12.687	2.42236e-20	0.205134	0.633568
cg22786472	-11.7082	1.40662e-31	-1.84584	0.000509663
cg22797644	-13.2543	3.1418e-17	-0.130259	0.817206
cg22805381	-14.6596	5.31823e-28	-1.06337	0.00421062
cg22870429	-10.574	5.93022e-19	-1.71992	0.00011088
cg22905866	4.60431	8.1102e-10	0.0235746	0.9004
cg22927302	-11.6025	1.9836e-09	0.373597	0.536299
cg23003085	-8.82304	4.15913e-15	-0.663107	0.141997
cg23090529	-5.02724	5.86063e-11	-0.0172678	0.91767
cg23094674	9.50046	3.05543e-11	-0.354546	0.672199
cg23126342	4.62165	2.79905e-08	0.285921	0.133786
cg23205886	-13.8974	1.33102e-30	-1.08262	0.00569073
cg23351584	7.95044	5.40537e-14	-0.600167	0.308858
cg23413924	9.57469	2.34667e-23	0.72205	0.00998265
cg23551979	5.76222	1.45498e-08	0.277581	0.249547
cg23621097	7.6519	2.92562e-21	1.57316	1.91705e-08
cg23667432	-11.5432	8.75646e-20	-0.941936	0.0798125
cg23749482	-3.88889	4.05773e-09	0.345	0.115549
cg23813257	-8.91164	4.43674e-10	-1.38858	0.00689265
cg23842572	7.62339	5.98275e-12	1.18218	0.0144023
cg23917006	-16.6507	2.68745e-11	0.308171	0.710844
cg24033122	-5.52822	1.43436e-11	-0.0657716	0.792203
cg24046474	-11.2239	2.16218e-28	-0.800646	0.023872
cg24051242	6.35057	3.2663e-10	-0.932264	0.126915
cg24142464	-9.24686	1.76786e-15	-1.22375	0.0269942
cg24154132	7.30428	1.47274e-09	-0.0821177	0.80434
cg24173182	6.74485	1.46291e-08	0.505536	0.199579
cg24230340	-6.50553	5.45457e-10	-0.441005	0.12594
cg24271203	-13.4085	5.64347e-24	-1.82639	0.00552999
cg24296397	7.76414	1.20706e-08	0.52095	0.253866
cg24323726	-11.8907	1.93678e-17	-2.25972	0.0101713
cg24327132	-8.256	3.91359e-19	-0.14945	0.692625
cg24399529	7.06443	6.68307e-11	0.0524021	0.857677
cg24439334	-10.2816	8.37233e-19	-0.138079	0.66921
cg24504361	-6.67468	3.54364e-09	0.16757	0.576213
cg24539517	5.27456	5.26559e-10	-0.174913	0.517692
cg24540678	7.06718	1.21473e-10	-0.29961	0.494908
cg24576425	8.07043	4.08983e-17	-0.0759216	0.884962
cg24688690	-16.8193	1.22451e-16	-1.33776	0.0726597
cg24711224	-22.498	9.64615e-23	-1.64804	0.0536718
cg24759108	7.74173	2.12828e-10	0.954122	0.147946
cg24842354	-9.50386	9.52922e-12	-1.37801	0.0104659
cg24847230	-19.9044	5.9075e-18	-0.529445	0.430342
cg24863152	-15.377	5.25247e-34	-3.26942	0.000123599
cg24869815	11.4722	5.44958e-14	2.36401	0.00193018
cg24924577	8.34371	3.49525e-14	0.0928872	0.749917
cg25004427	-9.49118	2.31111e-08	-0.0492224	0.923271
cg25008614	-8.12185	2.91113e-10	-0.762222	0.104246
cg25064552	-8.29036	3.05248e-19	-0.591143	0.0917611
cg25157472	12.1718	1.80296e-12	-0.0805366	0.89088
cg25174412	8.51435	1.38921e-26	0.835197	0.0374806
cg25224090	-14.2761	1.67948e-14	-0.552482	0.399806
cg25349939	-10.9755	8.46383e-14	-0.58719	0.178577
cg25376310	-13.4671	7.20759e-23	-1.95621	5.07326e-06
cg25422678	6.53285	4.42454e-09	0.323478	0.334412
cg25466245	-17.5872	2.36247e-19	-4.09139	2.70803e-07
cg25503804	-9.44078	1.07101e-08	-0.301371	0.429341
cg25611057	-13.2114	7.16688e-22	0.10857	0.882988
cg25629790	10.5853	9.37812e-16	2.01275	0.00572578
cg25658983	5.17902	6.61266e-09	-0.152064	0.54221
cg25748521	-16.273	1.29142e-27	-0.57629	0.533846
cg25809905	6.02219	3.10085e-09	0.0532713	0.824514
cg25838968	-9.71362	9.67233e-15	0.0964959	0.762515
cg25996077	-12.1755	8.92279e-18	-0.528663	0.206277
cg26062856	-11.5958	3.83134e-09	-0.57999	0.265563
cg26099045	7.4019	7.19841e-15	-0.105093	0.634091
cg26236235	-15.8864	6.38918e-10	-2.43606	0.00411049
cg26242531	7.49987	2.78362e-10	0.520299	0.281036
cg26249245	-16.4449	5.51655e-20	-1.13222	0.0516175
cg26276120	-9.90884	2.38069e-15	-1.16915	0.0183871
cg26283141	-11.4847	3.10315e-22	-0.437829	0.180322
cg26405020	10.6026	1.21266e-20	1.23039	0.0527103
cg26467528	-9.14826	2.95109e-09	-0.416451	0.271543
cg26468891	-7.43221	1.2156e-10	0.0481267	0.851349
cg26529655	-10.9656	8.74168e-18	-0.897654	0.145588
cg26589669	-10.685	1.05739e-26	-0.717279	0.020576
cg26599989	10.4842	1.63226e-14	1.39899	0.0110254
cg26640901	12.3207	6.19563e-17	0.53882	0.266063
cg26669717	-15.6201	8.6501e-20	-1.4649	0.00352426
cg26716839	18.9787	6.1676e-09	1.57236	0.0843349
cg26724967	-11.2634	3.54615e-19	-0.210726	0.735265
cg26756208	11.4837	1.66954e-09	1.89425	0.00185375
cg27000944	-8.25418	5.55611e-14	-0.614674	0.10589
cg27055894	-20.8742	1.87503e-28	-0.693454	0.312831
cg27102350	10.5974	6.43555e-26	1.02074	0.00513099
cg27182159	-15.23	6.08913e-43	-0.915532	0.0431564
cg27274382	10.5134	6.7598e-16	0.167851	0.81592
cg27409015	5.99336	2.62647e-13	-0.388149	0.266457
cg27528222	-13.7015	2.65268e-08	-1.47432	0.140401
cg27560292	-9.92802	3.37912e-11	0.0454118	0.925375
cg27579313	5.33476	4.745e-11	0.333089	0.0880087
cg27583010	-6.02667	5.42521e-09	0.27757	0.538817
cg27589809	-9.62884	2.40297e-09	-0.144641	0.734015
cg27633342	7.77448	9.06852e-19	0.757925	0.0276328

## Sheet: ILMN_1661264
The eQTM associations in discovery (P< 4.4×10-8) and replication (P< 2.04×10-7) for						ILMN_1661264
	Discovery		Replication
CpG	Coefficient	P-value	Coefficient	P-Value
cg02560388	-3.27679	2.76727e-08	0.0160507	0.95855
cg03540589	-8.39268	2.22144e-08	0.356464	0.304593
cg04352288	-5.28401	2.1949e-18	-1.95275	2.78988e-06
cg06575692	5.31142	1.3495e-12	-0.234745	0.3165
cg06800849	-3.05076	1.06861e-09	-1.37294	4.71867e-05
cg12177944	-7.74588	6.2336e-21	-1.32988	0.00197362
cg13038618	-3.94526	9.74375e-09	0.287158	0.0921915
cg13209388	3.94167	2.09373e-09	0.0505969	0.886942
cg15138339	-3.76195	2.14448e-08	-0.510098	0.0593286
cg15787744	-5.33759	2.8407e-08	-0.512954	0.0557172
cg16295156	-4.1273	8.15149e-09	0.135921	0.600182
cg16357921	4.28138	1.08341e-10	0.842752	0.00122805
cg16455376	-6.46388	4.45788e-09	-0.875601	0.031426
cg17461214	-6.54965	1.15752e-09	-0.512493	0.181944
cg17931529	-4.24796	4.20221e-09	-1.31642	0.00010999
cg18617091	4.32758	8.09236e-09	0.380915	0.197276
cg18915128	-5.30136	1.69033e-08	0.21747	0.437381
cg19016062	-8.25103	6.3378e-10	-1.01633	0.0457148
cg21929761	-5.65615	1.67059e-08	0.126	0.675715
cg24838825	4.65346	1.06415e-15	0.645219	0.000848383
cg25212453	-4.42837	5.16905e-11	-2.05635	3.78058e-08

[truncated: 190 more sheets: ILMN_1661599, ILMN_1662470, ILMN_1663119, ILMN_1664464, ILMN_1666902, ILMN_1667022, ILMN_1668277, ILMN_1669447, ILMN_1669927, ILMN_1671237, ILMN_1671891, ILMN_1672022, ILMN_1672662, ILMN_1673305, ILMN_1673892, ILMN_1676099, ILMN_1676780, ILMN_1676924, ILMN_1676946, ILMN_1679185 …]
