# Supplementary material for: Smoking-related changes in DNA methylation and gene expression are associated with cardio-metabolic traits
Source: Clin Epigenetics. 2020 Oct 22;12:157. doi: 10.1186/s13148-020-00951-0 (PMC7579899; doi:10.1186/s13148-020-00951-0)
Supplement: Supplementary file 3 — Additional file 3. In Additional file 3, we included supplementary Tables S2-S9. In Tables S2-S5, we show the results for the associations between cardio-metabolic traits with DNA methylation model 1 (Table S2) and model 2 (Table S3), and gene expression model 1 (Table S4) and model 2 (Table S5). In Table S6, we show all the three-way associations obtained in the discovery. In Table S7, we show the mediation results for all the three-way associations obtained in the discovery, and the results obtained in the replication. In Table S8, we show the CpGs, and in Table S9, we show the gene expression probes that were included in the current study as markers of interest. [file 13148_2020_951_MOESM3_ESM.xlsx]

## Sheet: README
Supplemental Table	Description
2	The 202 CpG sites associated with cardio-metabolic traits in model 1 DNA methylation analysis
3	The 109 CpG sites associated with cardio-metabolic traits in model 2 DNA methylation analysis
4	The 35 genes associated with cardio-metabolic traits in model 1 of the gene expression analysis
5	The 27 genes associated with cardio-metabolic traits in model 2 of the gene expression analysis
6	Three-way associations obtained in the discovery dataset
7	Mediation effect of DNA methylation and gene expression in the association between smoking and cardio-metabolic traits in disovery and replication data set
8	CpGs previously found to be significantly differently methylated between smokers and never smokers and included in the current study
9	Gene expression probes previously found to be significantly differently expressed between smokers and never smokers and included in the current study

## Sheet: S2
Table S2. The 202 CpG sites associated with cardio-metabolic traits in model 1 DNA methylation analysis
				Model 1		Model 2
CpG	Chr:position*	Gene Id**	Trait	Effect	P-value	Effect	P-value
cg26640901	10:104536035	C10orf26	HDL	-0.0136807	3.49981e-09	-0.0113948	2.38622e-06
cg13487983	9:137296319	RXRA	HDL	-0.0141755	4.40918e-09	-0.0129136	3.29944e-07
cg10676309	5:137685565	NA	HDL	-0.00955617	6.82513e-09	-0.00833689	1.32309e-06
cg02363630	10:99532138	SFRP5	HDL	-0.0102399	1.38366e-08	-0.00961491	3.7125e-07
cg12459502	18:60904237	BCL2	HDL	-0.0204642	2.18853e-08	-0.0191045	6.34572e-07
cg24271203	12:122658897	IL31;LRRC43	HDL	0.0145544	2.3619e-08	0.0148118	5.97816e-08
cg16519923	16:30485810	ITGAL	HDL	0.0197659	8.23026e-08	0.0179174	3.43999e-06
cg06663317	16:56641101	MT2A	HDL	-0.0130841	1.03811e-07	-0.0120282	3.06277e-06
cg20871826	17:3790402	CAMKK1	HDL	-0.0119074	1.33111e-07	-0.0103906	1.0965e-05
cg07990556	4:159792176	FNIP2	HDL	-0.0121734	1.72798e-07	-0.0110122	6.07062e-06
cg13876650	1:26146005	FAM54B	HDL	-0.00906709	1.76285e-07	-0.00832239	4.87619e-06
cg07929642	16:89390685	ANKRD11	HDL	0.0165369	1.86636e-07	0.0154964	3.13155e-06
cg04716530	16:30485684	ITGAL	HDL	0.0170102	2.01734e-07	0.0154782	6.33835e-06
cg24576425	2:158114404	GALNT5	HDL	-0.0165334	2.22832e-07	-0.0151071	6.26203e-06
cg08397758	10:100174853	PYROXD2	HDL	-0.015815	2.64014e-07	-0.0162376	4.79432e-07
cg00041989	17:55828038	NA	HDL	-0.0160945	2.77449e-07	-0.0166391	4.11208e-07
cg22579075	7:94250352	SGCE	HDL	0.0235541	2.88585e-07	0.0229935	1.81716e-06
cg24869815	17:73642486	RECQL5;LOC100130933	HDL	-0.0112807	3.17561e-07	-0.00965084	2.86739e-05
cg24051242	11:68096138	LRP5	HDL	-0.0160381	3.64549e-07	-0.0143449	1.39704e-05
cg10101600	2:43478743	THADA	HDL	-0.00863551	3.93613e-07	-0.00811936	5.45228e-06
cg04030401	16:67196699	HSF4;FBXL8	HDL	-0.0128287	4.37358e-07	-0.0111882	2.57122e-05
cg13828047	15:75182130	MPI	HDL	-0.0102955	4.75786e-07	-0.0106865	6.24847e-07
cg24323726	3:111314186	ZBED2;CD96	HDL	0.0129723	4.83846e-07	0.0122902	5.32353e-06
cg02048412	16:4421654	VASN;CORO7	HDL	-0.0113084	5.44113e-07	-0.010231	1.52546e-05
cg16592596	17:79620347	PDE6G	HDL	-0.014781	6.75615e-07	-0.0133904	1.73421e-05
cg00741986	4:2748332	TNIP2	HDL	0.0136457	6.78973e-07	0.0121796	2.29777e-05
cg24539517	10:121161258	GRK5	HDL	-0.020078	7.14165e-07	-0.0161212	0.000137616
cg18252924	13:99129256	STK24	HDL	0.0127627	7.2318e-07	0.0115834	1.76812e-05
cg19719391	4:26789915	NA	HDL	-0.0128058	7.25745e-07	-0.0124828	4.20011e-06
cg25649826	17:20938740	USP22	HDL	-0.0110971	1.01312e-06	-0.00887301	0.000181842
cg11801110	22:50356763	PIM3	HDL	0.0130361	1.01345e-06	0.0126033	6.67405e-06
cg16391678	16:30485597	ITGAL	HDL	0.0151517	1.02775e-06	0.0140222	1.60377e-05
cg17690322	11:67206434	CORO1B;PTPRCAP	HDL	0.0103198	1.10599e-06	0.0092539	2.99848e-05
cg06177555	16:29678624	SPN	HDL	-0.0167385	1.39133e-06	-0.0159863	1.09844e-05
cg09726654	2:158114268	GALNT5	HDL	-0.0115	1.49184e-06	-0.00961619	0.000118175
cg04276005	1:180895868	KIAA1614	HDL	-0.0133281	1.66106e-06	-0.0123534	2.29534e-05
cg25318189	7:2800436	GNA12	HDL	-0.0124949	1.78511e-06	-0.0120471	1.13247e-05
cg03044513	11:116706153	NA	HDL	-0.0124763	1.9785e-06	-0.0116631	2.18709e-05
cg02097120	1:154492952	TDRD10	HDL	0.0100755	2.0639e-06	0.00893977	5.83882e-05
cg00534318	3:129032826	NA	HDL	-0.0114524	2.10263e-06	-0.0101942	5.60259e-05
cg14852355	15:74238744	LOXL1	HDL	-0.0120527	2.10314e-06	-0.0109385	4.02026e-05
cg16448702	2:234072980	INPP5D	HDL	-0.0108711	2.29725e-06	-0.0113617	2.54043e-06
cg00910882	15:65648312	IGDCC3	HDL	-0.0111184	2.34659e-06	-0.0108414	1.14345e-05
cg15531369	19:49993157	RPL13AP5;SNORD33;SNORD35A;SNORD34;RPL13A;SNORD32A	HDL	0.0137852	2.37831e-06	0.0126539	3.59543e-05
cg20722088	12:89742886	DUSP6	HDL	-0.00999302	2.42687e-06	-0.00876655	8.00991e-05
cg22786472	4:26198975	NA	HDL	0.0162136	2.44026e-06	0.0153353	2.11667e-05
cg04221461	1:243877024	AKT3	HDL	-0.0158725	2.51218e-06	-0.0156405	9.88518e-06
cg23845009	11:34323678	ABTB2	HDL	-0.015785	2.57126e-06	-0.0140158	6.7557e-05
cg07987890	15:69366322	MIR548H4	HDL	-0.012202	2.61296e-06	-0.0106925	8.47266e-05
cg02162324	16:67196462	HSF4;FBXL8;HSF4	HDL	-0.0141178	2.61885e-06	-0.012545	6.66135e-05
cg04937184	14:54423845	BMP4	HDL	-0.0140143	2.6687e-06	-0.0121347	0.00010319
cg21963854	15:69366348	MIR548H4	HDL	-0.0152991	2.81392e-06	-0.0133655	9.39697e-05
cg25076959	20:61201271	NA	HDL	-0.0139294	2.88362e-06	-0.0120509	0.000110416
cg26724967	16:3115223	IL32	HDL	0.0129167	2.88802e-06	0.0122416	2.34191e-05
cg10858945	10:116528318	NA	HDL	-0.0136708	3.12772e-06	-0.0125173	4.63316e-05
cg01305745	16:31106788	VKORC1	HDL	-0.014677	3.16602e-06	-0.0153636	3.42425e-06
cg10520740	12:1952798	CACNA2D4	HDL	0.0114044	3.21483e-06	0.00997233	0.00010074
cg07094298	4:2748026	TNIP2	HDL	0.0191585	3.8155e-06	0.0164525	0.000149654
cg18331348	14:35810887	NA	HDL	-0.00913923	3.88654e-06	-0.00888785	1.88773e-05
cg17900199	10:1156548	WDR37	HDL	0.0148123	4.03116e-06	0.0137063	4.72929e-05
cg02508743	8:56903623	LYN	HDL	-0.0135974	4.05263e-06	-0.0125964	4.75486e-05
cg07632771	7:148611823	NA	HDL	0.012592	4.09078e-06	0.0120359	2.70188e-05
cg07723659	19:46318918	SYMPK;RSPH6A	HDL	-0.0128517	4.39583e-06	-0.0122751	2.90885e-05
cg08534147	3:48471771	PLXNB1	HDL	-0.0140426	4.39997e-06	-0.0128082	6.39545e-05
cg10310310	7:157367150	MIR153-2;PTPRN2	HDL	0.0113003	4.49047e-06	0.0106021	4.05365e-05
cg11551464	8:49595738	NA	HDL	-0.0140273	4.76978e-06	-0.0131111	4.5118e-05
cg04337534	11:65816809	GAL3ST3	HDL	-0.0106861	5.65263e-06	-0.00921076	0.000185284
cg19593285	20:32267661	E2F1	HDL	0.0145356	5.68785e-06	0.0146067	1.33089e-05
cg12494529	10:1082432	C10orf110	HDL	0.0132202	5.76643e-06	0.0133674	1.25807e-05
cg27274382	11:76376064	LRRC32	HDL	-0.0102848	6.01217e-06	-0.0109073	4.57629e-06
cg02181920	6:32820029	TAP1	HDL	0.0181891	6.07991e-06	0.0157882	0.000176436
cg22761205	11:457256	PTDSS2	HDL	-0.0110964	6.26592e-06	-0.0112665	1.25935e-05
cg07932199	12:112008034	ATXN2	HDL	-0.0121784	6.27231e-06	-0.0110824	8.72983e-05
cg07826859	7:45020086	MYO1G	HDL	0.0144461	6.78507e-06	0.0139036	3.60607e-05
cg25066772	14:93136682	RIN3	HDL	-0.0131209	6.93719e-06	-0.0125855	3.89354e-05
cg26249245	7:101915942	CUX1	HDL	0.00918787	7.16287e-06	0.00781971	0.00026203
cg25422678	2:28304502	BRE	HDL	-0.0143767	7.84661e-06	-0.014913	1.0328e-05
cg18254819	19:50922194	SPIB	HDL	-0.012978	8.55389e-06	-0.0123152	5.7005e-05
cg15985905	12:128078475	NA	HDL	0.0122809	8.62206e-06	0.010367	0.000328045
cg24863152	6:151134876	PLEKHG1	HDL	0.0117302	8.64216e-06	0.0109442	7.6207e-05
cg04208434	3:129513427	TMCC1	HDL	-0.0155216	9.14621e-06	-0.0135981	0.000206545
cg16276850	17:38498914	RARA	HDL	-0.013108	9.75817e-06	-0.0108671	0.000452946
cg09869729	5:176326528	HK3	HDL	-0.0107083	9.98775e-06	-0.0102484	5.61085e-05
cg00138101	17:1961109	HIC1	HDL	-0.00801118	1.0758e-05	-0.00810509	2.15953e-05
cg04521626	17:4714200	PLD2	HDL	-0.0115743	1.12336e-05	-0.0106993	0.000107905
cg11134246	1:44458001	CCDC24	HDL	-0.00808373	1.20332e-05	-0.00723801	0.000186301
cg10894991	1:200885736	NA	HDL	0.0100851	1.2736e-05	0.00991202	4.36074e-05
cg04299274	17:25798741	KSR1	HDL	0.0100185	1.3012e-05	0.00981469	4.59127e-05
cg26405020	15:91427363	FES	HDL	-0.013143	1.35901e-05	-0.0109011	0.000560455
cg04641860	10:43891547	HNRNPF	HDL	0.0155895	1.43976e-05	0.014527	0.000114349
cg11095027	11:1297066	TOLLIP	HDL	-0.0119473	1.46203e-05	-0.0127774	9.96837e-06
cg20469837	2:158114300	GALNT5	HDL	-0.012291	1.59147e-05	-0.0103884	0.000491333
cg03685475	22:41597321	NA	HDL	-0.0167047	1.6524e-05	-0.0147732	0.000278091
cg08120831	12:122669186	LRRC43	HDL	-0.0135393	1.71231e-05	-0.0124444	0.000161961
cg04987734	14:103415873	CDC42BPB	HDL	-0.0149478	1.73092e-05	-0.015464	2.30719e-05
cg12486287	16:4421643	VASN;CORO7	HDL	-0.00888387	1.76763e-05	-0.00797707	0.00023541
cg20076442	8:72745197	NA	HDL	-0.0132285	1.81067e-05	-0.0131908	4.57085e-05
cg15903032	10:101297605	NA	HDL	-0.010326	1.84012e-05	-0.00734972	0.0034438
cg06664254	16:75628226	NA	HDL	-0.0145822	1.84279e-05	-0.0125502	0.000426661
cg24759108	10:126223401	LHPP	HDL	-0.0112894	1.88061e-05	-0.00977248	0.000403843
cg00395063	11:120210293	ARHGEF12	HDL	-0.0110429	2.02731e-05	-0.0100522	0.000215927
cg09219877	16:2287294	DNASE1L2	HDL	-0.0118298	2.10684e-05	-0.0111463	0.000133993
cg01097768	5:378854	AHRR	HDL	0.0126453	2.23508e-05	0.0117135	0.000174793
cg23621097	17:1962236	HIC1	HDL	-0.0174116	2.24954e-05	-0.0177944	3.66032e-05
cg02740606	11:67206418	CORO1B;PTPRCAP	HDL	0.0117976	2.33002e-05	0.00951203	0.00110356
cg20819617	6:43045052	PTK7	HDL	-0.0100385	2.54637e-05	-0.00941826	0.000166534
cg12036924	19:5838731	FUT6	HDL	-0.013077	2.59119e-05	-0.0118426	0.000276402
cg06235438	16:30485966	ITGAL	HDL	0.0142571	2.59792e-05	0.0129533	0.000263502
cg19589396	8:103937374	NA	HDL	0.0127112	2.6121e-05	0.0112805	0.000371877
cg13092108	1:26857284	RPS6KA1	HDL	-0.00909791	2.63721e-05	-0.00929624	4.23449e-05
cg00010445	19:14089630	RFX1	HDL	-0.00871985	2.65279e-05	-0.00762111	0.000450352
cg11884933	7:2774414	GNA12	HDL	-0.0130592	2.83676e-05	-0.0109208	0.000815336
cg03519879	14:74227499	C14orf43	HDL	0.0109277	2.9862e-05	0.0105241	0.0001271
cg06001419	7:4717725	NA	HDL	-0.0108607	3.01244e-05	-0.0104909	0.000121712
cg10919522	14:74227441	C14orf43	HDL	0.0118682	3.04842e-05	0.00983213	0.000952227
cg17473673	19:15590570	PGLYRP2	HDL	-0.00980903	3.10315e-05	-0.00807688	0.00104247
cg12877335	12:94539319	NA	HDL	-0.0116512	3.12521e-05	-0.0105824	0.000307406
cg14614490	9:123637816	PHF19	HDL	0.00757363	3.1427e-05	0.0071638	0.000174285
cg15601164	10:130832336	NA	HDL	-0.0121185	3.25646e-05	-0.0102157	0.000823034
cg14505439	9:134605210	RAPGEF1	HDL	0.00949276	3.25864e-05	0.00871734	0.000274629
cg10062919	17:38503802	RARA	HDL	-0.00719985	3.3094e-05	-0.00559866	0.00201337
cg04816394	5:80529067	RNU5E;RNU5D;CKMT2	HDL	-0.0117755	3.4536e-05	-0.0108757	0.000264764
cg15577373	2:48642414	NA	HDL	-0.0120796	3.50516e-05	-0.00993302	0.00114235
cg19942495	17:32484027	ACCN1	HDL	-0.0119313	3.76388e-05	-0.010779	0.000383713
cg07441944	11:44623459	CD82	HDL	0.0113122	3.77475e-05	0.0113003	8.81969e-05
cg02611085	7:128550410	KCP	HDL	-0.00785346	3.91274e-05	-0.00730935	0.000264129
cg10919522	14:74227441	C14orf43	TG	-0.0140843	7.89989e-09	-0.0125603	7.96794e-07
cg02162324	16:67196462	HSF4;FBXL8	TG	0.0144121	2.30542e-08	0.0131543	1.01318e-06
cg22635096	21:46550644	ADARB1	TG	0.013659	6.60578e-08	0.0130015	8.64693e-07
cg14880079	3:194120150	GP5	TG	0.0143046	3.22652e-07	0.0134309	4.47851e-06
cg03044513	11:116706153	NA	TG	0.0114784	3.54006e-07	0.0106615	5.80891e-06
cg10151367	11:2847642	KCNQ1	TG	0.0103332	5.05364e-07	0.00898712	2.76028e-05
cg24807547	6:37504484	NA	TG	0.0129906	5.06018e-07	0.0118627	1.11321e-05
cg23621097	17:1962236	HIC1	TG	0.0175447	6.71502e-07	0.0178766	1.27832e-06
cg17473673	19:15590570	PGLYRP2	TG	0.00999904	7.61277e-07	0.00860855	4.41457e-05
cg25076959	20:61201271	NA	TG	0.0126549	7.63566e-07	0.0110779	3.3367e-05
cg12877335	12:94539319	NA	TG	0.0118718	7.75461e-07	0.0109977	1.16256e-05
cg08120831	12:122669186	LRRC43	TG	0.0133646	7.84571e-07	0.0124031	1.13533e-05
cg27409015	2:158114424	GALNT5	TG	0.0166078	8.38564e-07	0.0149476	2.15759e-05
cg02363630	10:99532138	SFRP5	TG	0.00765744	8.42225e-07	0.00695373	1.87159e-05
cg06635952	2:70025869	ANXA4	TG	0.0129535	9.05767e-07	0.0128296	3.35716e-06
cg07967717	1:24229682	CNR2	TG	0.0123998	1.18334e-06	0.0117546	1.04793e-05
cg04716530	16:30485684	ITGAL	TG	-0.0136773	1.22625e-06	-0.012165	3.57778e-05
cg24869815	17:73642486	RECQL5;LOC100130933	TG	0.00918444	1.27721e-06	0.00768917	9.89011e-05
cg16519923	16:30485810	ITGAL	TG	-0.0153791	1.28349e-06	-0.0134735	4.75577e-05
cg02048412	16:4421654	VASN;CORO7	TG	0.00938517	1.3567e-06	0.008404	3.45121e-05
cg15601164	10:130832336	NA	TG	0.0120554	1.50564e-06	0.0105517	5.47202e-05
cg19719391	4:26789915	NA	TG	0.0106824	1.57608e-06	0.0104103	7.73463e-06
cg26219092	8:134388022	NA	TG	0.0105133	2.3678e-06	0.0099148	2.05355e-05
cg06001419	7:4717725	NA	TG	0.0105399	2.48153e-06	0.0101966	1.30649e-05
cg24576425	2:158114404	GALNT5	TG	0.0129444	2.50074e-06	0.0114793	6.35813e-05
cg01860774	14:64969374	ZBTB25	TG	-0.0142161	2.74365e-06	-0.0136759	1.52785e-05
cg09012001	1:19250279	IFFO2	TG	0.011364	2.87869e-06	0.0110858	1.25907e-05
cg10676309	5:137685565	NA	TG	0.00664224	2.93477e-06	0.00539933	0.000262269
cg17690322	11:67206434	CORO1B;PTPRCAP	TG	-0.00852533	2.98388e-06	-0.00746591	8.81767e-05
cg00808648	14:105779910	PACS2	TG	0.0147774	3.21347e-06	0.012846	0.000102822
cg08881175	10:130832393	NA	TG	0.0167132	3.32437e-06	0.0158916	2.334e-05
cg13876650	1:26146005	FAM54B	TG	0.00689396	3.78855e-06	0.0061705	7.43003e-05
cg08817867	17:19656554	NA	TG	0.0107219	3.82296e-06	0.00988907	4.50635e-05
cg06762457	6:149806635	ZC3H12D	TG	-0.0157785	3.92053e-06	-0.0139999	8.78588e-05
cg16061668	11:70257149	CTTN	TG	0.0149009	4.46639e-06	0.0139217	4.08365e-05
cg22377043	15:43809486	MAP1A	TG	0.0119308	4.57415e-06	0.0105568	0.000100779
cg01097768	5:378854	AHRR	TG	-0.0117289	4.7485e-06	-0.0107477	5.78379e-05
cg26724967	16:3115223	IL32	TG	-0.0108567	4.85271e-06	-0.0101372	4.391e-05
cg25174412	12:105803653	NA	TG	0.0157532	4.89875e-06	0.0152386	2.3628e-05
cg17518710	11:113954170	ZBTB16	TG	0.0150559	5.24965e-06	0.0145396	2.56697e-05
cg06759971	16:85116424	KIAA0513	TG	0.00797729	5.53832e-06	0.00740706	5.31368e-05
cg08305378	8:118953376	EXT1	TG	0.0112652	5.9428e-06	0.0110749	2.0616e-05
cg10827488	11:113953838	ZBTB16	TG	0.0109767	6.54485e-06	0.00960556	0.000157202
cg26405020	15:91427363	FES	TG	0.0115909	8.14925e-06	0.00959712	0.000392796
cg04521626	17:4714200	PLD2	TG	0.0100988	8.21568e-06	0.00927144	8.86349e-05
cg08604596	16:28565976	CCDC101	TG	-0.00619475	8.48081e-06	-0.00608324	2.9159e-05
cg24715735	19:35531403	HPN	TG	0.00995427	9.326e-06	0.00874202	0.000193074
cg09726654	2:158114268	GALNT5	TG	0.00908349	9.92036e-06	0.00732413	0.00062131
cg23127986	6:11939022	NA	TG	0.0103275	9.98443e-06	0.0100361	4.0341e-05
cg06672753	19:35531990	HPN	TG	0.00798041	1.03206e-05	0.00757534	6.32017e-05
cg24051242	11:68096138	LRP5	TG	0.0119654	1.0397e-05	0.0102647	0.000287757
cg04208434	3:129513427	TMCC1	TG	0.0132619	1.04418e-05	0.0115375	0.000237397
cg24759108	10:126223401	LHPP	TG	0.00998725	1.06423e-05	0.00862206	0.000268432
cg18331348	14:35810887	NA	TG	0.0074897	1.0911e-05	0.00717528	5.65071e-05
cg03127898	11:62455098	LRRN4CL	TG	0.0108673	1.1348e-05	0.0110574	1.91919e-05
cg04543273	5:176758413	NA	TG	0.00748819	1.16815e-05	0.00759825	2.06399e-05
cg07945582	7:26206579	NFE2L3	TG	-0.0130609	1.42623e-05	-0.0121242	0.000114385
cg04189326	14:103481271	CDC42BPB	TG	0.00927845	1.59471e-05	0.00844265	0.000168909
cg24714606	13:98019621	MBNL2	TG	0.0114041	1.60395e-05	0.012058	1.29721e-05
cg06405563	17:73577744	NA	TG	0.0127807	1.62854e-05	0.0125259	5.43183e-05
cg02740606	11:67206418	CORO1B;PTPRCAP	TG	-0.0103297	1.64147e-05	-0.00832766	0.000852321
cg19872095	1:37941263	ZC3H12A	TG	-0.00913763	1.79097e-05	-0.00765551	0.000568421
cg16391678	16:30485597	ITGAL	TG	-0.0114342	1.80723e-05	-0.0102056	0.000247313
cg26716839	12:121146848	UNC119B	TG	0.00461369	1.90713e-05	0.00456177	5.29069e-05
cg16592596	17:79620347	PDE6G	TG	0.0109562	1.91726e-05	0.0094886	0.000392027
cg19589396	8:103937374	NA	TG	-0.0110919	1.97221e-05	-0.00984103	0.000287987
cg08257009	14:94812770	NA	TG	-0.0119056	2.00851e-05	-0.0104361	0.000342716
cg23845009	11:34323678	ABTB2	TG	0.0122862	2.0931e-05	0.0106375	0.000415756
cg04472685	6:31545473	TNF	TG	-0.00999087	2.15449e-05	-0.00806211	0.000994662
cg11465939	22:23923462	IGLL1	TG	0.0121651	2.17603e-05	0.0112767	0.000164333
cg23351584	11:86512100	PRSS23	TG	0.00939463	2.43082e-05	0.00851293	0.000251238
cg00911794	17:1962132	HIC1	TG	0.0156233	2.54894e-05	0.0148664	0.000124975
cg25064552	1:153938859	SLC39A1	TG	-0.0159202	2.65691e-05	-0.0142207	0.000318826
cg07932199	12:112008034	ATXN2	TG	0.00974042	2.66164e-05	0.00861308	0.00037144
cg11095027	11:1297066	TOLLIP	TG	0.00995846	2.72402e-05	0.0104341	2.64352e-05
cg11599718	12:123357128	VPS37B	TG	0.00906804	3.03707e-05	0.00942572	3.29602e-05
cg07929642	16:89390685	ANKRD11	TG	-0.0113634	3.21034e-05	-0.0100293	0.000437341
cg13423770	1:156338775	RHBG	TG	0.006759	3.30288e-05	0.00571278	0.000767622
cg13876315	9:35650526	SIT1	TG	-0.00905283	3.31299e-05	-0.00818518	0.000327577
cg18254819	19:50922194	SPIB	TG	0.0103987	3.41534e-05	0.00968314	0.000224745
cg08239426	1:244965954	NA	TG	0.00872661	3.71329e-05	0.00798692	0.000298297
cg00041989	17:55828038	NA	TG	0.0111194	3.76857e-05	0.0110976	8.30133e-05
cg06649191	17:42908211	GJC1	TG	0.0107664	3.83365e-05	0.00997965	0.00025765
cg21566642	2:233284661	NA	TG	-0.0198591	3.88681e-05	-0.0215157	1.90664e-05
cg26249245	7:101915942	CUX1	Gluc	-0.0218069	1.36038e-05	-0.0151745	0.0148373
cg04583842	16:88103117	BANP	Gluc	0.0413804	3.5363e-05	0.0451206	0.000295216
cg13708645	12:121974305	KDM2B	Insul	0.0134277	6.18294e-08	0.00955007	0.00102786
cg26995224	12:121974146	KDM2B	Insul	0.0179487	2.11812e-07	0.0150881	0.000207918
cg26361535	8:144576604	ZC3H3	Insul	0.0121642	4.85944e-07	0.00751581	0.00794505
cg07654588	3:17782211	TBC1D5	Insul	0.00907894	7.65651e-07	0.00841999	9.85406e-05
cg15138339	17:40715222	COASY	Insul	0.00963074	1.17126e-06	0.00872082	0.000186006
cg16556677	11:2722401	KCNQ1OT1;KCNQ1	Insul	0.00716178	8.26716e-06	0.00682935	0.000307532
cg19618279	17:40715228	COASY	Insul	0.00737079	8.30373e-06	0.00618133	0.00149699
cg25212453	17:1509953	SLC43A2	Insul	0.00759947	1.09068e-05	0.00789226	0.000106896
cg24931658	8:21914524	EPB49	Insul	0.00762342	2.63739e-05	0.00609766	0.00428394
cg25649826	17:20938740	USP22	Insul	0.0066764	3.66634e-05	0.00400765	0.0345765
cg03384915	19:16986822	SIN3B	DBP	0.000320188	6.07264e-06	0.000306733	2.47357e-05
cg04583842	16:88103117	BANP	WHR	0.125726	5.29045e-08	0.125496	1.56236e-06
cg16694480	1:19732786	CAPZB	WHR	0.0810761	1.00683e-07	0.0746518	1.42301e-05
cg13755776	11:3602845	NA	WHR	-0.0853424	1.03326e-06	-0.0819518	3.33444e-05
cg07094298	4:2748026	TNIP2	WHR	-0.114474	1.12415e-06	-0.105737	6.86218e-05
cg20813374	6:35657180	FKBP5	WHR	-0.0664685	1.14189e-06	-0.0798319	2.36647e-07
cg10151367	11:2847642	KCNQ1	WHR	0.0629022	3.48265e-06	0.0569977	0.000198724
cg16519923	16:30485810	ITGAL	WHR	-0.0959322	4.60693e-06	-0.090253	0.000136569
cg08257009	14:94812770	NA	WHR	-0.0836343	5.50501e-06	-0.080254	0.000114158
cg10676309	5:137685565	NA	WHR	0.0423247	6.2432e-06	0.0348871	0.000973471
cg06762457	6:149806635	ZC3H12D	WHR	-0.101055	7.39914e-06	-0.0947146	0.000201686
cg10520740	12:1952798	CACNA2D4	WHR	-0.0618268	8.58435e-06	-0.0566188	0.000310596
cg10919522	14:74227441	C14orf43	WHR	-0.0715886	9.00209e-06	-0.0656296	0.00031674
cg04424621	6:27101941	HIST1H2BJ	WHR	-0.0649401	1.06462e-05	-0.0735608	1.03377e-05
cg04042861	2:231989824	HTR2B;PSMD1	WHR	0.100094	1.17682e-05	0.0870583	0.000743005
cg00196407	17:959496	ABR	WHR	0.0649312	1.62166e-05	0.0483095	0.00445449
cg17473673	19:15590570	PGLYRP2	WHR	0.0570583	1.89952e-05	0.0492585	0.00108457
cg16391678	16:30485597	ITGAL	WHR	-0.0733292	3.03465e-05	-0.0712581	0.000339079
cg00210249	10:71135679	HK1	WHR	0.074741	3.18608e-05	0.061711	0.00235046
cg22579075	7:94250352	SGCE	WHR	-0.108448	3.19117e-05	-0.11358	0.000117963
cg15775914	1:241799084	CHML;OPN3	WHR	0.0727981	3.86281e-05	0.0611942	0.00218925
cg00310412	15:74724918	SEMA7A	WHR	-0.0500425	3.95755e-05	-0.0715447	1.94936e-07
cg26361535	8:144576604	ZC3H3	BMI	0.00155343	1.85018e-07
cg13708645	12:121974305	KDM2B	BMI	0.00152265	6.71772e-07
cg15903032	10:101297605	NA	BMI	0.00104848	7.52466e-07
cg06096336	2:231989800	PSMD1;HTR2B	BMI	0.00168481	9.50701e-07
cg12806681	5:368394	AHRR	BMI	0.000760295	2.39728e-06
cg15474579	6:36645812	CDKN1A	BMI	0.00118349	7.45703e-06
cg17287155	5:393347	AHRR	BMI	0.00117191	8.68564e-06
cg23771366	11:86510998	PRSS23	BMI	0.00132247	1.05218e-05
cg05575921	5:373378	AHRR	BMI	0.00272434	1.12523e-05
cg25649826	17:20938740	USP22	BMI	0.000857557	1.63272e-05
cg23576855	5:373299	AHRR	BMI	0.00357821	2.58707e-05
cg09197783	11:57176720	SLC43A3	BMI	0.000704312	2.70797e-05
cg04359840	16:17563300	XYLT1	BMI	0.00114234	2.9165e-05
cg24539517	10:121161258	GRK5	BMI	0.00148568	2.95177e-05
cg03636183	19:17000585	F2RL3	BMI	0.00159806	3.04461e-05
cg14580211	5:150161299	C5orf62	BMI	0.00109854	3.56283e-05
Here we show the 202 CpGs associated to at least one cardio-metabolic trait and in eQTM with at least one smoking related gene-expression probe.
Model 1: Adjusted for age, sex, cell count and technical covariates.
Model 2: Model 1 + BMI and relevant medication
We did not correct for additional covariates when testing the association for BMI
P- value threshold P < 4.08×10-5 (0.05/1,224)
NA Not annotated to any gene according to the Illumina InfiniumHumanMethylation450K annotation file
HDL, high-density-lipoprotein; TG, triglycerides; Gluc, glucose; Insul, insulin; DBP, diastolic blood pressure; WHR, waist to hip ratio; BMI, body mass index
* Genome coordinates provided by Illumina (GRCh37/hg19)
** According to the Illumina Infinium HumanMethylation450K annotation file

## Sheet: S3
Table S3. The 109 CpG sites associated with cardio-metabolic traits in model 2 DNA methylation analysis
				Model 1		Model 2		Replication
CpG	Chr:position*	Gene Id**	Trait	Effect	P-value	Effect	P-value	Effect	P-value
cg04716530	16:30485684	ITGAL	HDL	0.017	2.02e-07	0.0155	6.34e-06	0.000142819	0.000982474
cg07826859	7:45020086	MYO1G	HDL	0.0144	6.79e-06	0.0139	3.61e-05	0.000182722	0.00161287
cg26724967	16:3115223	IL32	HDL	0.0129	2.89e-06	0.0122	2.34e-05	0.000150731	0.00163238
cg16391678	16:30485597	ITGAL	HDL	0.0152	1.03e-06	0.014	1.6e-05	0.00012826	0.00513867
cg16519923	16:30485810	ITGAL	HDL	0.0198	8.23e-08	0.0179	3.44e-06	0.000116003	0.00974706
cg10310310	7:157367150	PTPRN2;MIR153-2	HDL	0.0113	4.49e-06	0.0106	4.05e-05	0.00010583	0.0195753
cg24323726	3:111314186	ZBED2;CD96	HDL	0.013	4.84e-07	0.0123	5.32e-06	8.57331e-05	0.0341337
cg07929642	16:89390685	ANKRD11	HDL	0.0165	1.87e-07	0.0155	3.13e-06	8.59173e-05	0.0424656
cg00138101	17:1961109	HIC1	HDL	-0.00801	1.08e-05	-0.00811	2.16e-05	-8.59349e-05	0.060724
cg19593285	20:32267661	E2F1	HDL	0.0145	5.69e-06	0.0146	1.33e-05	7.85354e-05	0.0670265
cg24869815	17:73642486	RECQL5;LOC100130933	HDL	-0.0113	3.18e-07	-0.00965	2.87e-05	-8.21708e-05	0.0712024
cg00041989	17:55828038		HDL	-0.0161	2.77e-07	-0.0166	4.11e-07	-9.37683e-05	0.0784498
cg10676309	5:137685565		HDL	-0.00956	6.83e-09	-0.00834	1.32e-06	-7.00549e-05	0.0996664
cg10101600	2:43478743	THADA	HDL	-0.00864	3.94e-07	-0.00812	5.45e-06	-7.39071e-05	0.100215
cg24576425	2:158114404	GALNT5	HDL	-0.0165	2.23e-07	-0.0151	6.26e-06	-9.64841e-05	0.108432
cg24051242	11:68096138	LRP5	HDL	-0.016	3.65e-07	-0.0143	1.4e-05	-8.60619e-05	0.110606
cg04030401	16:67196699	HSF4;FBXL8	HDL	-0.0128	4.37e-07	-0.0112	2.57e-05	-6.7659e-05	0.142848
cg14852355	15:74238744	LOXL1	HDL	-0.0121	2.1e-06	-0.0109	4.02e-05	-7.30493e-05	0.1436
cg07723659	19:46318918	SYMPK;RSPH6A	HDL	-0.0129	4.4e-06	-0.0123	2.91e-05	-8.06684e-05	0.15436
cg07632771	7:148611823		HDL	0.0126	4.09e-06	0.012	2.7e-05	5.64842e-05	0.195809
cg25318189	7:2800436	GNA12	HDL	-0.0125	1.79e-06	-0.012	1.13e-05	7.3289e-05	0.197745
cg03044513	11:116706153		HDL	-0.0125	1.98e-06	-0.0117	2.19e-05	-5.36449e-05	0.226311
cg00741986	4:2748332	TNIP2	HDL	0.0136	6.79e-07	0.0122	2.3e-05	7.39077e-05	0.229063
cg27274382	11:76376064	LRRC32	HDL	-0.0103	6.01e-06	-0.0109	4.58e-06	-4.27649e-05	0.234194
cg23621097	17:1962236	HIC1	HDL	-0.0174	2.25e-05	-0.0178	3.66e-05	-0.000117773	0.250823
cg08397758	10:100174853	PYROXD2	HDL	-0.0158	2.64e-07	-0.0162	4.79e-07	-7.59195e-05	0.266352
cg24271203	12:122658897	IL31;LRRC43	HDL	0.0146	2.36e-08	0.0148	5.98e-08	5.36029e-05	0.289747
cg00910882	15:65648312	IGDCC3	HDL	-0.0111	2.35e-06	-0.0108	1.14e-05	-5.63856e-05	0.295365
cg04221461	1:243877024	AKT3	HDL	-0.0159	2.51e-06	-0.0156	9.89e-06	-9.86078e-05	0.302649
cg13487983	9:137296319	RXRA	HDL	-0.0142	4.41e-09	-0.0129	3.3e-07	-4.42376e-05	0.315891
cg13876650	1:26146005	FAM54B	HDL	-0.00907	1.76e-07	-0.00832	4.88e-06	-3.94953e-05	0.3187
cg02048412	16:4421654	VASN;CORO7	HDL	-0.0113	5.44e-07	-0.0102	1.53e-05	-4.7153e-05	0.327653
cg02363630	10:99532138	SFRP5	HDL	-0.0102	1.38e-08	-0.00961	3.71e-07	-3.32089e-05	0.329092
cg18331348	14:35810887		HDL	-0.00914	3.89e-06	-0.00889	1.89e-05	-3.73309e-05	0.335053
cg12459502	18:60904237	BCL2	HDL	-0.0205	2.19e-08	-0.0191	6.35e-07	-6.0516e-05	0.340992
cg22761205	11:457256	PTDSS2	HDL	-0.0111	6.27e-06	-0.0113	1.26e-05	-5.71831e-05	0.373165
cg22579075	7:94250352	SGCE	HDL	0.0236	2.89e-07	0.023	1.82e-06	-9.59175e-05	0.381994
cg06663317	16:56641101	MT2A	HDL	-0.0131	1.04e-07	-0.012	3.06e-06	4.98036e-05	0.382395
cg18252924	13:99129256	STK24	HDL	0.0128	7.23e-07	0.0116	1.77e-05	3.62536e-05	0.413592
cg22786472	4:26198975		HDL	0.0162	2.44e-06	0.0153	2.12e-05	4.74935e-05	0.41912
cg15531369	19:49993157	RPL13AP5;SNORD33;SNORD35A;SNORD34;RPL13A;SNORD32A	HDL	0.0138	2.38e-06	0.0127	3.6e-05	3.51581e-05	0.510958
cg25066772	14:93136682	RIN3	HDL	-0.0131	6.94e-06	-0.0126	3.89e-05	3.2614e-05	0.544072
cg26640901	10:104536035	C10orf26	HDL	-0.0137	3.5e-09	-0.0114	2.39e-06	-3.26521e-05	0.5582
cg12494529	10:1082432	C10orf110	HDL	0.0132	5.77e-06	0.0134	1.26e-05	2.75439e-05	0.559305
cg20871826	17:3790402	CAMKK1	HDL	-0.0119	1.33e-07	-0.0104	1.1e-05	2.77925e-05	0.56522
cg11095027	11:1297066	TOLLIP	HDL	-0.0119	1.46e-05	-0.0128	9.97e-06	3.16091e-05	0.569779
cg04276005	1:180895868	KIAA1614	HDL	-0.0133	1.66e-06	-0.0124	2.3e-05	-2.75794e-05	0.585614
cg13828047	15:75182130	MPI	HDL	-0.0103	4.76e-07	-0.0107	6.25e-07	2.87361e-05	0.594191
cg19719391	4:26789915		HDL	-0.0128	7.26e-07	-0.0125	4.2e-06	-3.40758e-05	0.650508
cg06177555	16:29678624	SPN	HDL	-0.0167	1.39e-06	-0.016	1.1e-05	-3.11338e-05	0.670025
cg16448702	2:234072980	INPP5D	HDL	-0.0109	2.3e-06	-0.0114	2.54e-06	-1.96522e-05	0.673791
cg25422678	2:28304502	BRE	HDL	-0.0144	7.85e-06	-0.0149	1.03e-05	-2.83056e-05	0.702753
cg01305745	16:31106788	VKORC1	HDL	-0.0147	3.17e-06	-0.0154	3.42e-06	-2.52411e-05	0.715485
cg11801110	22:50356763	PIM3	HDL	0.013	1.01e-06	0.0126	6.67e-06	1.48641e-05	0.826222
cg16592596	17:79620347	PDE6G	HDL	-0.0148	6.76e-07	-0.0134	1.73e-05	1.20294e-05	0.867963
cg07990556	4:159792176	FNIP2	HDL	-0.0122	1.73e-07	-0.011	6.07e-06	-7.03057e-06	0.889057
cg04987734	14:103415873	CDC42BPB	HDL	-0.0149	1.73e-05	-0.0155	2.31e-05	-7.89677e-06	0.926879
cg17690322	11:67206434	CORO1B;PTPRCAP	HDL	0.0103	1.11e-06	0.00925	3e-05	2.00355e-06	0.957319
cg01860774	14:64969374	ZBTB25	TG	-0.0142	2.74e-06	-0.0137	1.53e-05	-0.000601619	0.611096
cg02048412	16:4421654	VASN;CORO7	TG	0.00939	1.36e-06	0.0084	3.45e-05	0.00100218	0.4105
cg02162324	16:67196462	HSF4;FBXL8	TG	0.0144	2.31e-08	0.0132	1.01e-06	0.00105738	0.399922
cg02363630	10:99532138	SFRP5	TG	0.00766	8.42e-07	0.00695	1.87e-05	0.00101306	0.239246
cg03044513	11:116706153		TG	0.0115	3.54e-07	0.0107	5.81e-06	0.000750254	0.503989
cg03127898	11:62455098	LRRN4CL	TG	0.0109	1.13e-05	0.0111	1.92e-05	0.00164916	0.36675
cg04543273	5:176758413		TG	0.00749	1.17e-05	0.0076	2.06e-05	0.000503587	0.598766
cg04716530	16:30485684	ITGAL	TG	-0.0137	1.23e-06	-0.0122	3.58e-05	-0.00379749	0.000534095
cg06001419	7:4717725		TG	0.0105	2.48e-06	0.0102	1.31e-05	0.00179829	0.212566
cg06635952	2:70025869	ANXA4	TG	0.013	9.06e-07	0.0128	3.36e-06	0.00501601	0.00594783
cg07967717	1:24229682	CNR2	TG	0.0124	1.18e-06	0.0118	1.05e-05	0.00263338	0.102411
cg08120831	12:122669186	LRRC43	TG	0.0134	7.85e-07	0.0124	1.14e-05	0.000550687	0.673718
cg08305378	8:118953376	EXT1	TG	0.0113	5.94e-06	0.0111	2.06e-05	0.00155548	0.246337
cg08604596	16:28565976	CCDC101	TG	-0.00619	8.48e-06	-0.00608	2.92e-05	-0.000990671	0.197217
cg08881175	10:130832393		TG	0.0167	3.32e-06	0.0159	2.33e-05	0.00365334	0.0892311
cg09012001	1:19250279	IFFO2	TG	0.0114	2.88e-06	0.0111	1.26e-05	-0.000483987	0.714468
cg10151367	11:2847642	KCNQ1	TG	0.0103	5.05e-07	0.00899	2.76e-05	0.00204536	0.0835862
cg10919522	14:74227441	C14orf43	TG	-0.0141	7.9e-09	-0.0126	7.97e-07	-0.00491256	0.0191028
cg11095027	11:1297066	TOLLIP	TG	0.00996	2.72e-05	0.0104	2.64e-05	0.00375298	0.00781752
cg11599718	12:123357128	VPS37B	TG	0.00907	3.04e-05	0.00943	3.3e-05	0.00109867	0.368969
cg12877335	12:94539319		TG	0.0119	7.75e-07	0.011	1.16e-05	0.00185097	0.176488
cg14880079	3:194120150	GP5	TG	0.0143	3.23e-07	0.0134	4.48e-06	0.000853881	0.521248
cg16061668	11:70257149	CTTN	TG	0.0149	4.47e-06	0.0139	4.08e-05	0.000889971	0.550311
cg17518710	11:113954170	ZBTB16	TG	0.0151	5.25e-06	0.0145	2.57e-05	0.00193161	0.297135
cg19719391	4:26789915		TG	0.0107	1.58e-06	0.0104	7.73e-06	0.00214966	0.258453
cg21566642	2:233284661		TG	-0.0199	3.89e-05	-0.0215	1.91e-05	-0.0196733	1.14372e-05
cg22635096	21:46550644	ADARB1	TG	0.0137	6.61e-08	0.013	8.65e-07	0.00392107	0.0354929
cg23127986	6:11939022		TG	0.0103	9.98e-06	0.01	4.03e-05	0.00163182	0.359708
cg23621097	17:1962236	HIC1	TG	0.0175	6.72e-07	0.0179	1.28e-06	0.00460281	0.0768161
cg24714606	13:98019621	MBNL2	TG	0.0114	1.6e-05	0.0121	1.3e-05	-0.00112602	0.452941
cg24807547	6:37504484		TG	0.013	5.06e-07	0.0119	1.11e-05	0.00309612	0.0972032
cg25076959	20:61201271		TG	0.0127	7.64e-07	0.0111	3.34e-05	-0.000204423	0.894705
cg25174412	12:105803653		TG	0.0158	4.9e-06	0.0152	2.36e-05	0.00227857	0.213362
cg26219092	8:134388022		TG	0.0105	2.37e-06	0.00991	2.05e-05	0.00285005	0.0172656
cg27409015	2:158114424	GALNT5	TG	0.0166	8.39e-07	0.0149	2.16e-05	0.00683468	0.00150161
cg03384915	19:16986822	SIN3B	DBP	0.0003	6.07e-06	0.0003	2.47e-05	0.000110471	0.164395
cg00310412	15:74724918	SEMA7A	WHR	-0.05	3.96e-05	-0.0715	1.95e-07	-0.069519	4.53694e-05
cg04424621	6:27101941	HIST1H2BJ	WHR	-0.0649	1.06e-05	-0.0736	1.03e-05	-0.0719067	5.72746e-05
cg04583842	16:88103117	BANP	WHR	0.126	5.29e-08	0.125	1.56e-06	0.0680246	0.00370626
cg13755776	11:3602845		WHR	-0.0853	1.03e-06	-0.082	3.33e-05	-0.0452139	0.0370688
cg16694480	1:19732786	CAPZB	WHR	0.0811	1.01e-07	0.0747	1.42e-05	0.0303892	0.0627904
cg20813374	6:35657180	FKBP5	WHR	-0.0665	1.14e-06	-0.0798	2.37e-07	-0.0475497	0.0016724
cg03636183	19:17000585	F2RL3	BMI	0.0016	3.04e-05			0.000633674	0.0339527
cg04359840	16:17563300	XYLT1	BMI	0.00114	2.92e-05			-4.50665e-07	0.998365
cg05575921	5:373378	AHRR	BMI	0.00272	1.13e-05			0.000694319	0.185482
cg06096336	2:231989800	PSMD1;HTR2B	BMI	0.00168	9.51e-07			0.00110629	0.00016553
cg09197783	11:57176720	SLC43A3	BMI	0.000704	2.71e-05			1.97361e-05	0.891577
cg12806681	5:368394	AHRR	BMI	0.00076	2.4e-06			3.79401e-05	0.749468
cg13708645	12:121974305	KDM2B	BMI	0.00152	6.72e-07			0.000892473	0.00100582
cg14580211	5:150161299	C5orf62	BMI	0.0011	3.56e-05			8.98056e-05	0.616831
cg15474579	6:36645812	CDKN1A	BMI	0.00118	7.46e-06			0.000152634	0.432029
cg15903032	10:101297605		BMI	0.00105	7.52e-07			8.22833e-05	0.645088
cg17287155	5:393347	AHRR	BMI	0.00117	8.69e-06			0.000530061	3.11165e-06
cg23576855	5:373299	AHRR	BMI	0.00358	2.59e-05			0.00101878	0.242606
cg23771366	11:86510998	PRSS23	BMI	0.00132	1.05e-05			0.000396677	0.117345
cg24539517	10:121161258	GRK5	BMI	0.00149	2.95e-05			0.000779406	0.00432717
cg25649826	17:20938740	USP22	BMI	0.000858	1.63e-05			0.000406895	0.00315477
cg26361535	8:144576604	ZC3H3	BMI	0.00155	1.85e-07			0.00102336	2.37889e-05
Here we show the 109 CpGs associated to at least one cardio-metabolic trait and in eQTM with at least one smoking related gene-expression probe.
Model 1: Adjusted for age, sex, cell count and technical covariates.
Model 2: Model 1 + BMI and relevant medication
We did not correct for additional covariates when testing the association for BMI
P- value threshold for model 1 and model 2; P < 4.08×10-5 (0.05/1,224)
P value threshold for replication: HDL; P < 8.62×10-4 (0.05/58), TG; P < 1.43×10-3 (0.05/35), DBP; P < 0.05, WHR; P < 8.33×10-3 (0.05/6), BMI; P < 3.13×10-3 (0.05/16)
NA Not annotated to any gene according to the Illumina InfiniumHumanMethylation450K annotation file
HDL, high-density-lipoprotein; TG, triglycerides; Gluc, glucose; Insul, insulin; DBP, diastolic blood pressure; WHR, waist to hip ratio; BMI, body mass index
* Genome coordinates provided by Illumina (GRCh37/hg19)
** According to the Illumina Infinium HumanMethylation450K annotation file

## Sheet: S4
Table S4. The 35 genes associated with cardio-metabolic traits in model 1 of the gene expression analysis
					Model 1		Model 2
Probe ID	Gene Entrez ID	Gene ID*	Chr.*	Trait	Effect	P-value	Effect	P-value
ILMN_1761463	79180	EFHD2	1	HDL	0.466779	1.59828e-07	0.357586	0.000127244
ILMN_1700306	132299	OCIAD2	4	HDL	-0.41142	8.3861e-07	-0.357336	5.15284e-05
ILMN_1802151	114879	OSBPL5	11	HDL	0.554607	1.52514e-06	0.542891	8.9633e-06
ILMN_1800512	3162	HMOX1	22	HDL	0.504355	1.55274e-06	0.431838	9.81308e-05
ILMN_2079655	3820	KLRB1	12	HDL	-0.938451	1.78612e-06	-0.729236	0.000416583
ILMN_1740633	5551	PRF1	10	HDL	0.922867	4.34553e-06	0.817506	0.000120565
ILMN_1684349	3560	IL2RB	22	HDL	0.754641	1.49152e-05	0.608483	0.00092738
ILMN_2261416	915	CD3D	11	HDL	-0.585995	5.63131e-05	-0.430244	0.00491634
ILMN_1728132	3945	LDHB	12	HDL	-0.535893	8.22911e-05	-0.510443	0.000407499
ILMN_1755658	51225	ABI3	17	HDL	0.430786	8.5309e-05	0.395716	0.000664645
ILMN_2059886	55020	TTC38	22	HDL	0.562325	0.000146031	0.539012	0.000603738
ILMN_2111229	9256	BZRAP1	17	HDL	0.292683	0.000150653	0.266495	0.00113561
ILMN_2307032	114879	OSBPL5	11	HDL	0.370013	0.000172467	0.348819	0.000846137
ILMN_1698732	23022	PALLD	4	HDL	0.251758	0.000196807	0.262099	0.000262576
ILMN_1795338	29799	YPEL1	22	HDL	0.303533	0.000201211	0.293075	0.000720058
ILMN_1676924	919	CD247	1	HDL	0.430033	0.000235585	0.320708	0.00917787
ILMN_1728132	3945	LDHB	12	LDL	0.19025	0.000172361	0.192682	0.000196709
ILMN_2261416	915	CD3D	11	TG	0.908874	2.22385e-15	0.832825	3.84037e-12
ILMN_2079655	3820	KLRB1	12	TG	1.16663	6.47699e-14	1.05177	1.00731e-10
ILMN_1808939	6194	RPS6	9	TG	0.614544	5.58018e-11	0.568682	7.54306e-09
ILMN_1776181	330	BIRC3	11	TG	0.694043	2.85535e-10	0.617579	8.34173e-08
ILMN_1779324	3001	GZMA	5	TG	1.05615	1.99396e-09	1.00332	6.01282e-08
ILMN_1761463	79180	EFHD2	1	TG	-0.423787	2.58672e-09	-0.343376	3.54348e-06
ILMN_2366041	81618	ITM2C	2	TG	-0.564786	6.80658e-09	-0.415865	3.34575e-05
ILMN_1680453	81618	ITM2C	2	TG	-0.588027	5.49715e-08	-0.429502	0.000123958
ILMN_2198878	8821	INPP4B	4	TG	0.294958	2.98881e-07	0.285287	2.52955e-06
ILMN_1700306	132299	OCIAD2	4	TG	0.341263	3.32396e-07	0.299762	1.93459e-05
ILMN_1813836	1615	DARS	2	TG	0.265715	9.37035e-07	0.287758	4.67298e-07
ILMN_1766657	2040	STOM	9	TG	0.502658	4.84336e-06	0.327056	0.00389295
ILMN_1669927	29851	ICOS	2	TG	0.285947	6.8834e-06	0.269157	5.74688e-05
ILMN_1812191	113246	C12orf57	12	TG	0.439187	1.37254e-05	0.389748	0.000228724
ILMN_1800512	3162	HMOX1	22	TG	-0.348521	3.56426e-05	-0.283877	0.0013115
ILMN_2352563	56650	CLDND1	3	TG	0.387735	4.61136e-05	0.400347	6.51608e-05
ILMN_1717674	5184	PEPD	19	TG	-0.240026	0.000119174	-0.188345	0.0039508
ILMN_1728132	3945	LDHB	12	TG	0.413797	0.000148044	0.395433	0.000576608
ILMN_1752591	23484	LEPROTL1	8	TG	0.337129	0.000179591	0.441326	2.91475e-06
ILMN_1752591	23484	LEPROTL1	8	Chol	0.152833	0.000114195	0.151493	0.00017401
ILMN_1766657	2040	STOM	9	Gluc	1.66913	3.10625e-07	1.17425	0.00283353
ILMN_1682727	221895	JAZF1	7	Gluc	1.01038	4.45427e-05	0.859696	0.00425111
ILMN_1680453	81618	ITM2C	2	Gluc	-1.20332	0.000199524	-0.697414	0.0727968
ILMN_1680453	81618	ITM2C	2	Insul	-0.631919	3.84791e-12	-0.500688	3.3423e-06
ILMN_2366041	81618	ITM2C	2	Insul	-0.505894	7.70939e-10	-0.338637	0.000461925
ILMN_2079655	3820	KLRB1	12	Insul	0.769363	7.00938e-09	0.639327	5.21064e-05
ILMN_1766657	2040	STOM	9	Insul	0.513396	3.19388e-08	0.349335	0.00145243
ILMN_1761463	79180	EFHD2	1	Insul	-0.32946	4.74683e-08	-0.240811	0.00077387
ILMN_1671891	55022	PID1	2	Insul	-0.335838	1.08267e-07	-0.188893	0.0112115
ILMN_1776181	330	BIRC3	11	Insul	0.440113	2.73283e-06	0.334693	0.00274751
ILMN_1682727	221895	JAZF1	7	Insul	0.317695	6.49412e-06	0.241357	0.00402846
ILMN_2261416	915	CD3D	11	Insul	0.429203	1.34629e-05	0.303933	0.00964118
ILMN_1717674	5184	PEPD	19	Insul	-0.228853	1.42805e-05	-0.189435	0.00260459
ILMN_2048591	54674	LRRN3	7	Insul	-0.488034	4.7158e-05	-0.277602	0.0510089
ILMN_1779324	3001	GZMA	5	Insul	0.604737	5.64451e-05	0.56701	0.0015809
ILMN_2044471	259197	NCR3	6	Insul	-0.2967	7.95931e-05	-0.197033	0.0277196
ILMN_1808939	6194	RPS6	9	Insul	0.302094	0.00016572	0.227215	0.0176387
ILMN_1766657	2040	STOM	9	WHR	3.76849	9.52574e-07	2.44869	0.00488971
ILMN_2261416	915	CD3D	11	WHR	3.27918	5.87132e-05	2.21696	0.0168943
ILMN_1783231	58473	PLEKHB1	11	WHR	-1.50353	8.44666e-05	-1.12023	0.0101231
ILMN_1671891	55022	PID1	2	WHR	-1.98612	0.000161509	-0.676448	0.252563
ILMN_2366041	81618	ITM2C	2	WHR	-2.58497	0.000185477	-0.78036	0.3128
ILMN_1776181	330	BIRC3	11	WHR	2.8641	0.000230752	1.78282	0.0437775
ILMN_2366041	81618	ITM2C	2	BMI	-0.0577024	1.85834e-09
ILMN_1671891	55022	PID1	2	BMI	-0.0424767	7.22754e-09
ILMN_1680453	81618	ITM2C	2	BMI	-0.0590607	2.87746e-08
ILMN_1661599	54541	DDIT4	10	BMI	-0.0658122	2.74648e-07
ILMN_1766657	2040	STOM	9	BMI	0.0548533	3.84994e-07
ILMN_1761463	79180	EFHD2	1	BMI	-0.0338752	1.45904e-06
ILMN_2048591	54674	LRRN3	7	BMI	-0.0604037	1.45578e-05
ILMN_2079655	3820	KLRB1	12	BMI	0.0669218	1.62535e-05
ILMN_1773650	54674	LRRN3	7	BMI	-0.0668794	3.77388e-05
ILMN_2377669	919	CD247	1	BMI	-0.0370408	5.94646e-05
ILMN_2261416	915	CD3D	11	BMI	0.0458311	6.47208e-05
ILMN_1776181	330	BIRC3	11	BMI	0.0434016	7.12027e-05
ILMN_1661264	6472	SHMT2	12	BMI	-0.0236387	8.35828e-05
ILMN_2109197	23136	EPB41L3	18	BMI	-0.0321637	0.000112477
ILMN_2044471	259197	NCR3	6	BMI	-0.0329035	0.000167636
ILMN_1682727	221895	JAZF1	7	BMI	0.0308021	0.000173067
Here we show the 35 genes that are significantly associated with cardio-metabolic traits and in eQTM with at least one smoking related CpG.
Model 1: Adjusted for age, sex, cell count, RNA quality score and technical covariates.
Model 2: Model 1 + BMI and relevant medication
We did not correct for additional covariates when testing the association for BMI.
P value threshold p < 2.25×10-4 (0.05/200)
*According to the by Illumina provided annotation file
HDL, high-density-lipoprotein; LDL, low-density-lipoprotein; TG, triglycerides; Chol, cholesterol; Insul, insulin; BMI, body mass index

## Sheet: S5
Table S5. The 27 genes associated with cardio-metabolic traits in model 2 of the gene expression analysis
				Model 1		Model 2		Replication
Probe ID	Gene ID*	Chr.*	Trait	Effect	P-value	Effect	P-value	Effect	P-value
ILMN_1700306	OCIAD2	4	HDL	-0.41142	8.39e-07	-0.357336	5.15e-05	-0.00403709	9.1969e-05
ILMN_1740633	PRF1	10	HDL	0.922867	4.35e-06	0.817506	0.000120565	0.00105036	0.36197
ILMN_1761463	EFHD2	1	HDL	0.466779	1.6e-07	0.357586	0.000127244	0.00219839	0.00137904
ILMN_1800512	HMOX1	22	HDL	0.504355	1.55e-06	0.431838	9.81e-05	0.000169713	0.856895
ILMN_1802151	OSBPL5	11	HDL	0.554607	1.53e-06	0.542891	8.96e-06	-0.000796841	0.400543
ILMN_1728132	LDHB	12	LDL	0.19025	0.000172361	0.192682	0.000196709	0.000572008	0.314039
ILMN_1669927	ICOS	2	TG	0.285947	6.88e-06	0.269157	5.75e-05	0.0924836	0.00029459
ILMN_1680453	ITM2C	2	TG	-0.588027	5.5e-08	-0.429502	0.000123958	-0.0817747	0.00705056
ILMN_1700306	OCIAD2	4	TG	0.341263	3.32e-07	0.299762	1.93e-05	0.169052	7.63727e-10
ILMN_1752591	LEPROTL1	8	TG	0.337129	0.000179591	0.441326	2.91e-06	0.0559395	0.155432
ILMN_1761463	EFHD2	1	TG	-0.423787	2.59e-09	-0.343376	3.54e-06	-0.129824	9.99316e-13
ILMN_1776181	BIRC3	11	TG	0.694043	2.86e-10	0.617579	8.34e-08	0.147325	4.88759e-07
ILMN_1779324	GZMA	5	TG	1.05615	1.99e-09	1.00332	6.01e-08	0.273397	2.05684e-13
ILMN_1808939	RPS6	9	TG	0.614544	5.58e-11	0.568682	7.54e-09	0.300073	1.16719e-09
ILMN_1812191	C12orf57	12	TG	0.439187	1.37e-05	0.389748	0.000228724	0.177162	1.07067e-07
ILMN_1813836	DARS	2	TG	0.265715	9.37e-07	0.287758	4.67e-07	0.089375	3.1801e-06
ILMN_2079655	KLRB1	12	TG	1.16663	6.48e-14	1.05177	1.01e-10	0.394577	4.08701e-15
ILMN_2198878	INPP4B	4	TG	0.294958	2.99e-07	0.285287	2.53e-06	0.0668003	0.000593466
ILMN_2261416	CD3D	11	TG	0.908874	2.22e-15	0.832825	3.84e-12	0.323297	2.58039e-15
ILMN_2352563	CLDND1	3	TG	0.387735	4.61e-05	0.400347	6.52e-05	0.0655973	0.0352916
ILMN_2366041	ITM2C	2	TG	-0.564786	6.81e-09	-0.415865	3.35e-05	-0.0817655	0.00632796
ILMN_1752591	LEPROTL1	8	Chol	0.152833	0.000114195	0.151493	0.00017401	0.000765716	0.132537
ILMN_1680453	ITM2C	2	Insul	-0.6319	3.85e-12	-0.5007	3.34e-06	-0.0282097	0.366639
ILMN_2079655	KLRB1	12	Insul	0.7694	7.01e-09	0.6393	5.21e-05	0.212022	5.58689e-05
ILMN_1661264	SHMT2	12	BMI	-0.0236387	8.36e-05			-0.000193752	0.917013
ILMN_1661599	DDIT4	10	BMI	-0.0658122	2.75e-07			-0.00958227	0.00405652
ILMN_1671891	PID1	2	BMI	-0.0424767	7.23e-09			-0.0137183	3.27314e-06
ILMN_1680453	ITM2C	2	BMI	-0.0590607	2.88e-08			-0.00530165	0.0943648
ILMN_1682727	JAZF1	7	BMI	0.0308021	0.000173067			0.00167903	0.641792
ILMN_1761463	EFHD2	1	BMI	-0.0338752	1.46e-06			-0.00384796	0.0468391
ILMN_1766657	STOM	9	BMI	0.0548533	3.85e-07			0.0195717	2.55959e-08
ILMN_1773650	LRRN3	7	BMI	-0.0668794	3.77e-05			-0.0161927	0.00169619
ILMN_1776181	BIRC3	11	BMI	0.0434016	7.12e-05			0.000222047	0.942572
ILMN_2044471	NCR3	6	BMI	-0.0329035	0.000167636			-0.00128033	0.693926
ILMN_2048591	LRRN3	7	BMI	-0.0604037	1.46e-05			-0.00858865	0.00694985
ILMN_2079655	KLRB1	12	BMI	0.0669218	1.63e-05			0.0121966	0.022932
ILMN_2109197	EPB41L3	18	BMI	-0.0321637	0.000112477			-0.00718225	0.0111774
ILMN_2261416	CD3D	11	BMI	0.0458311	6.47e-05			0.0107131	0.0136925
ILMN_2366041	ITM2C	2	BMI	-0.0577024	1.86e-09			-0.0122729	9.52712e-05
ILMN_2377669	CD247	1	BMI	-0.0370408	5.95e-05			-0.00581135	0.00801437
The table shows 27 genes that are significantly associated with cardio-metabolic traits and in eQTM with at least one smoking related CpG.
Model 1: Adjusted for age, sex, cell count, RNA quality score and technical covariates.
Model 2: Model 1 + BMI and relevant medication
We did not correct for additional covariates when testing the association for BMI.
P value threshold p < 2.25×10-4 (0.05/200), only probes significantly associated in both models and nominal singnificant in the replication are presented in this table.
P value threshold for replication: HDL; P < 0.01 (0.05/5), LDL; P < 0.05, TG; P < 3.57×10-3 (0.05/14), Chol; P < 0.05, Insul; P < 0.025 (0.05/2), BMI; P < 3.13×10-3 (0.05/16)
CpGs that are presented bold passed the replication p-value threshold in 1,727 participants of the KORA study
*According to the by Illumina provided annotation file
HDL, high-density-lipoprotein; LDL, low-density-lipoprotein; TG, triglycerides; Chol, cholesterol; Insul, insulin; BMI, body mass index

## Sheet: S6
Table S6. Three-way associations obtained in the discovery dataset
Gene Expression*				DNA methylation **			eQTM***
ProbeID	Effect	P-value	Trait	CpG	Effect	P-value	Coeff	P-value
ILMN_1740633 ( PRF1)	0.8175	0.000121	HDL	cg01305745	-0.0154	3.42e-06	-15.1254	3.34e-21
				cg06177555	-0.016	1.1e-05	-10.9162	1.93e-13
				cg07990556	-0.011	6.07e-06	-17.9464	2.45e-14
				cg16448702	-0.0114	2.54e-06	-24.5185	1.22e-27
ILMN_1761463 ( EFHD2)	0.3576	0.000127	HDL	cg01305745	-0.0154	3.42e-06	-5.5605	5.17e-15
				cg07990556	-0.011	6.07e-06	-5.9204	1.46e-08
				cg16448702	-0.0114	2.54e-06	-5.7692	1.53e-08
ILMN_1802151 ( OSBPL5)	0.5429	8.96e-06	HDL	cg01305745	-0.0154	3.42e-06	-8.2727	4.02e-19
				cg06177555	-0.016	1.1e-05	-5.7443	2.24e-11
				cg07990556	-0.011	6.07e-06	-9.2251	1.3e-11
				cg16448702	-0.0114	2.54e-06	-11.2095	1.84e-17
ILMN_1669927 (ICOS)	0.2692	5.75e-05	TG	cg22635096	0.013	8.65e-07	4.0225	1.11e-08
ILMN_1761463 ( EFHD2)	-0.3434	3.54e-06	TG	cg22635096	0.013	8.65e-07	-4.6712	2.77e-09
ILMN_1779324 ( GZMA)	1.0033	6.01e-08	TG	cg02048412	0.0084	3.45e-05	12.7102	1.59e-08
				cg04716530	-0.0122	3.58e-05	-11.7641	6.91e-12
				cg23621097	0.0179	1.28e-06	7.2817	3.54e-08
				cg25174412	0.0152	2.36e-05	8.8892	1.05e-11
ILMN_1812191 ( C12orf57)	0.3897	0.000229	TG	cg22635096	0.013	8.65e-07	6.77	1.43e-09
ILMN_2261416 ( CD3D)	0.8329	3.84e-12	TG	cg02048412	0.0084	3.45e-05	10.1723	6.68e-12
				cg02162324	0.0132	1.01e-06	7.8369	1.15e-12
				cg02363630	0.007	1.87e-05	13.8068	2.29e-12
				cg04543273	0.0076	2.06e-05	10.4413	1.5e-08
				cg04716530	-0.0122	3.58e-05	-7.5033	4.19e-11
				cg07967717	0.0118	1.05e-05	6.9331	7.98e-10
				cg08120831	0.0124	1.14e-05	8.0009	9.51e-14
				cg11599718	0.0094	3.3e-05	10.1647	7.9e-13
				cg12877335	0.011	1.16e-05	7.2526	2.89e-08
				cg16061668	0.0139	4.08e-05	5.7326	7.3e-11
				cg17518710	0.0145	2.57e-05	5.6735	1.14e-10
				cg19719391	0.0104	7.73e-06	10.7292	5.16e-12
				cg22635096	0.013	8.65e-07	7.6821	2.17e-09
				cg23621097	0.0179	1.28e-06	6.6243	2.11e-14
				cg24807547	0.0119	1.11e-05	6.6379	5.43e-09
				cg25174412	0.0152	2.36e-05	5.6866	5.41e-11
				cg27409015	0.0149	2.16e-05	5.8817	1.51e-11
ILMN_2352563 ( CLDND1)	0.4003	6.52e-05	TG	cg21566642	0.005	1.91e-05	-5.1957	3.54e-19
ILMN_1671891 ( PID1)	-0.0425	7.23e-09	BMI	cg03636183	0.0016	3.04e-05	-3.9797	1.28e-11
			BMI	cg05575921	0.0027	1.13e-05	-2.696	7.94e-15
ILMN_1761463 ( EFHD2)	-0.0339	1.46e-06	BMI	cg17287155	0.0012	8.69e-06	4.9574	1.77e-10
ILMN_1766657 ( STOM)	0.0549	3.85e-07	BMI	cg17287155	0.0012	8.69e-06	7.9666	4.27e-11
ILMN_1773650 ( LRRN3)	-0.0669	3.77e-05	BMI	cg03636183	0.0016	3.04e-05	-16.4622	3.46e-41
				cg04359840	0.0011	2.92e-05	-13.8963	4.04e-14
				cg05575921	0.0027	1.13e-05	-11.2782	7.46e-57
				cg06096336	0.0017	9.51e-07	-15.0031	2.91e-24
				cg09197783	0.0007	2.71e-05	-25.897	9.39e-19
				cg12806681	0.0008	2.4e-06	-29.1451	1.59e-21
				cg13708645	0.0015	6.72e-07	-9.5025	2.31e-09
				cg14580211	0.0011	3.56e-05	-15.9603	1.37e-16
				cg15474579	0.0012	7.46e-06	-15.0196	6.88e-15
				cg15903032	0.001	7.52e-07	-15.0085	4.32e-11
				cg17287155	0.0012	8.69e-06	-26.2306	3.09e-54
				cg23576855	0.0036	2.59e-05	-5.272	2.49e-20
				cg23771366	0.0013	1.05e-05	-15.0558	1.58e-21
				cg25649826	0.0009	1.63e-05	-14.4989	3.43e-08
				cg26361535	0.0016	1.85e-07	-12.549	2.3e-11
ILMN_2048591 ( LRRN3)	-0.0604	1.46e-05	BMI	cg03636183	0.0016	3.04e-05	-14.4435	2.67e-43
				cg04359840	0.0011	2.92e-05	-12.2333	7.89e-15
				cg05575921	0.0027	1.13e-05	-9.9108	3.42e-60
				cg06096336	0.0017	9.51e-07	-11.5428	1.4e-19
				cg09197783	0.0007	2.71e-05	-21.6723	6.83e-18
				cg12806681	0.0008	2.4e-06	-24.7537	4.02e-21
				cg13708645	0.0015	6.72e-07	-8.2627	1.36e-09
				cg14580211	0.0011	3.56e-05	-14.4137	2.54e-18
				cg15474579	0.0012	7.46e-06	-12.6487	2.15e-14
				cg15903032	0.001	7.52e-07	-12.5807	1.19e-10
				cg17287155	0.0012	8.69e-06	-21.4408	1.19e-48
				cg23576855	0.0036	2.59e-05	-4.377	4.34e-19
				cg23771366	0.0013	1.05e-05	-12.5032	3.25e-20
				cg24539517	0.0015	2.95e-05	-6.3601	7.92e-09
				cg26361535	0.0016	1.85e-07	-10.6789	3.29e-11
ILMN_2261416 ( CD3D)	0.0458	6.47e-05	BMI	cg04359840	0.0011	2.92e-05	7.4004	1.3e-08
				cg13708645	0.0015	6.72e-07	6.1593	3.68e-08
The table shows an overview of the overlap of the hits in all three association analyses, including the association between 1) DNA methylation and cardio-metabolic traits, 2) gene expression and cardio-metabolic traits, and 3) the eQTM results for the gene and CpG that are associated with the same cardio-metabolic trait.
Bonferroni corrected p-value thresholds for DNA methylation P < 4.4×10-8 (0.05/443×2,549), gene expression p < 2.25×10-4 (0.05/200) and for eQTM P < 4.4×10-8 (0.05/443×2,549).
* Expression probe ~ cardio-metabolic trait + age, sex, cell count, RNA quality score, technical covariates, BMI and relevant medication
** CpGs ~ cardio-metabolic trait + age, sex, cell count, technical covariates, BMI and relevant medication
*** Expression probe ~ CpGs + age, sex
HDL, high-density-lipoprotein; TG, triglycerides; BMI, body mass index

## Sheet: S7
Table S7. Mediation effect of DNA methylation and gene expression in the association between smoking and cardio-metabolic traits in disovery and replication data set
		Discovery					Replication
Mediator	Outcome	ACME	ADE	Total Effect	Prob. Med.	ρ at which	ACME	ADE	Total Effect	Prob. Med.	ρ at which
		(95%CI)	(95%CI)	(95%CI)	(95%CI)	ACME is 0*	(95%CI)	(95%CI)	(95%CI)	(95%CI)	ACME is 0*
cg01305745	HDL	-0.0088 (-0.0212/0.0012)	-0.0769 (-0.1399/-0.0134)	-0.0857 (-0.146/-0.023)	0.1025 (-0.0216/0.4422)	-0.1	0.035 (-0.2535/0.3545)	-2.8324 (-5.8596/0.5755)	-2.7974 (-5.8389/0.5572)	-0.0125 (-0.2692/0.2369)	0
cg01305745	ILMN_1740633	-0.1577 (-0.2601/-0.0741)	-0.7985 (-1.1584/-0.42)	-0.9562 (-1.3299/-0.5814)	0.1649 (0.0765/0.3271)	-0.2	-0.0172 (-0.0395/-0.0009)	-0.3695 (-0.5459/-0.2023)	-0.3866 (-0.5652/-0.2199)	0.0444 (0.0022/0.118)	-0.1
cg01305745	ILMN_1761463	-0.0877 (-0.1362/-0.0415)	-0.2367 (-0.3973/-0.0731)	-0.3244 (-0.4898/-0.1627)	0.2704 (0.1194/0.5463)	-0.3	-0.0001 (-0.0056/0.0069)	-0.0504 (-0.1221/0.0208)	-0.0505 (-0.1196/0.0204)	0.001 (-0.3349/0.3175)	0
cg01305745	ILMN_1802151	-0.0896 (-0.1452/-0.0434)	-0.3108 (-0.4945/-0.1152)	-0.4004 (-0.5928/-0.2022)	0.2237 (0.1109/0.4702)	-0.2	-0.0065 (-0.0197/0.0017)	-0.2784 (-0.4051/-0.1498)	-0.2849 (-0.4107/-0.1579)	0.0228 (-0.0064/0.0819)	-0.1
cg02048412	ILMN_1779324	0.1144 (-0.0131/0.2459)	-0.4575 (-0.8372/-0.0327)	-0.3431 (-0.7588/0.1056)	-0.3336 (-2.8399/2.0073)	0.3	0.0175 (-0.0465/0.0851)	-0.1412 (-0.3242/0.0155)	-0.1237 (-0.3157/0.0448)	-0.1414 (-2.9074/3.1471)	0.3
cg02048412	ILMN_2261416	0.1177 (-0.0128/0.2484)	0.2298 (-0.0536/0.5311)	0.3474 (0.0374/0.6805)	0.3387 (-0.0952/1.5237)	0.4	0.0181 (-0.0474/0.0855)	0.1547 (-0.01/0.3068)	0.1728 (-0.0043/0.3388)	0.1046 (-0.6265/1.1447)	0.3
cg02048412	TG	0.0074 (-0.0009/0.0186)	0.1128 (0.028/0.1993)	0.1202 (0.0358/0.2053)	0.0614 (-0.0105/0.253)	0.1	0.3014 (-1.0481/2.2092)	21.2064 (-8.3809/55.159)	21.5078 (-7.5571/56.3175)	0.014 (-0.1298/0.2269)	0
cg02162324	ILMN_2261416	0.0556 (-0.0877/0.1971)	0.2919 (0.0178/0.6028)	0.3474 (0.0374/0.6805)	0.16 (-0.748/0.7431)	0.4	-0.0017 (-0.082/0.0762)	0.1745 (0.0189/0.324)	0.1728 (-0.0043/0.3388)	-0.0099 (-1.1782/0.9419)	0.5
cg02162324	TG	0.0031 (-0.0056/0.0125)	0.117 (0.0331/0.2015)	0.1202 (0.0358/0.2053)	0.0259 (-0.0524/0.1442)	0.1	-0.0347 (-1.7859/1.8503)	21.5425 (-7.8407/55.6395)	21.5078 (-7.5571/56.3175)	-0.0016 (-0.2355/0.2548)	0.1
cg02363630	ILMN_2261416	0.0293 (-0.1085/0.1693)	0.3181 (0.0182/0.6148)	0.3474 (0.0374/0.6805)	0.0844 (-1.016/0.6883)	0.4	0.0171 (-0.0559/0.091)	0.1557 (-0.0128/0.3108)	0.1728 (-0.0043/0.3388)	0.0991 (-0.7547/1.0522)	0.4
cg02363630	TG	0.0015 (-0.006/0.0095)	0.1187 (0.0348/0.2054)	0.1202 (0.0358/0.2053)	0.0121 (-0.0684/0.1022)	0.1	0.5902 (-1.9986/3.6956)	20.9177 (-8.3535/55.0201)	21.5078 (-7.5571/56.3175)	0.0274 (-0.2747/0.5074)	0.1
cg03636183	BMI	-0.5197 (-1.0647/0.0338)	-0.3393 (-1.3396/0.6083)	-0.859 (-1.5863/-0.1428)	0.605 (-0.0671/3.5255)	0.1	0.2589 (-0.3231/0.873)	-1.3977 (-2.7902/0.105)	-1.1388 (-2.4677/0.404)	-0.2274 (-2.7056/1.3555)	0
cg03636183	ILMN_1671891	0.1637 (0.0549/0.277)	0.4247 (0.2348/0.5903)	0.5884 (0.4333/0.7317)	0.2782 (0.0923/0.5051)	-0.1	0.0138 (-0.0409/0.065)	0.2336 (0.1331/0.3347)	0.2474 (0.1593/0.336)	0.0557 (-0.177/0.2808)	0
cg03636183	ILMN_1773650	0.6835 (0.4623/0.9149)	1.9603 (1.5777/2.3663)	2.6438 (2.2978/3.0198)	0.2585 (0.1748/0.3486)	-0.3	0.1895 (0.0888/0.2928)	0.9232 (0.7091/1.1765)	1.1127 (0.9116/1.3237)	0.1703 (0.0772/0.2715)	-0.2
cg03636183	ILMN_2048591	0.5729 (0.3672/0.7854)	1.8102 (1.4699/2.1655)	2.383 (2.0684/2.7258)	0.2404 (0.1553/0.3251)	-0.2	0.0459 (-0.0315/0.1241)	0.4839 (0.2909/0.7148)	0.5298 (0.325/0.7518)	0.0866 (-0.0573/0.2646)	0
cg04359840	BMI	-0.1194 (-0.2787/0.0255)	-0.7396 (-1.498/0.0079)	-0.859 (-1.5863/-0.1428)	0.1389 (-0.0456/0.6941)	0.1	-0.0177 (-0.1673/0.1508)	-1.121 (-2.4525/0.414)	-1.1388 (-2.4677/0.404)	0.0156 (-0.3534/0.501)	0
cg04359840	ILMN_1773650	0.092 (0.0314/0.1717)	2.5519 (2.1908/2.9147)	2.6438 (2.2978/3.0198)	0.0348 (0.0119/0.0652)	-0.1	0.0153 (-0.0098/0.0455)	1.0974 (0.892/1.3092)	1.1127 (0.9116/1.3237)	0.0138 (-0.0086/0.041)	-0.1
cg04359840	ILMN_2048591	0.0927 (0.0398/0.1645)	2.2903 (1.9672/2.6333)	2.383 (2.0684/2.7258)	0.0389 (0.017/0.0691)	-0.1	0.0081 (-0.0103/0.0303)	0.5216 (0.3222/0.7369)	0.5298 (0.325/0.7518)	0.0153 (-0.0202/0.0629)	0
cg04359840	ILMN_2261416	-0.3177 (-0.4657/-0.1901)	0.6651 (0.356/0.983)	0.3474 (0.0374/0.6805)	-0.9144 (-6.5696/-0.3225)	0.4	-0.0656 (-0.1174/-0.0212)	0.2384 (0.067/0.4044)	0.1728 (-0.0043/0.3388)	-0.3799 (-2.2175/0.8944)	0.2
cg04543273	ILMN_2261416	0.0096 (-0.0932/0.1155)	0.3379 (0.024/0.6505)	0.3474 (0.0374/0.6805)	0.0275 (-0.5787/0.5705)	0.3	0.0102 (-0.0445/0.0718)	0.1626 (0.0017/0.3115)	0.1728 (-0.0043/0.3388)	0.0593 (-0.6759/0.694)	0.3
cg04543273	TG	0.0005 (-0.0057/0.0082)	0.1196 (0.0359/0.2069)	0.1202 (0.0358/0.2053)	0.0046 (-0.0611/0.0917)	0.1	0.2916 (-1.3872/2.1736)	21.2162 (-8.0376/55.5181)	21.5078 (-7.5571/56.3175)	0.0136 (-0.1895/0.21)	0.1
cg04716530	ILMN_1779324	0.1986 (0.035/0.3544)	-0.5417 (-0.9202/-0.1277)	-0.3431 (-0.7588/0.1056)	-0.5788 (-6.4255/3.7716)	-0.4	0.0394 (-0.055/0.1379)	-0.1631 (-0.3197/-0.0198)	-0.1237 (-0.3157/0.0448)	-0.3182 (-5.0768/5.6433)	-0.5
cg04716530	ILMN_2261416	0.1425 (0.0252/0.2602)	0.2049 (-0.0746/0.5139)	0.3474 (0.0374/0.6805)	0.4102 (0.078/1.8391)	-0.4	0.0327 (-0.0445/0.1112)	0.1401 (-0.0236/0.2864)	0.1728 (-0.0043/0.3388)	0.1892 (-0.5983/1.1701)	-0.4
cg04716530	TG	0.0102 (0.001/0.0229)	0.1099 (0.0272/0.1967)	0.1202 (0.0358/0.2053)	0.0851 (0.0075/0.2903)	-0.1	0.6244 (-0.8834/3.2116)	20.8835 (-8.4373/55.046)	21.5078 (-7.5571/56.3175)	0.029 (-0.1493/0.3721)	-0.1
cg05575921	BMI	-1.0926 (-1.8906/-0.2598)	0.2336 (-1.0033/1.4623)	-0.859 (-1.5863/-0.1428)	1.2719 (0.1621/7.1627)	0.1	1.0296 (-0.0261/2.2961)	-2.1683 (-3.9189/-0.5385)	-1.1388 (-2.4677/0.404)	-0.9041 (-8.1287/4.1952)	-0.1
cg05575921	ILMN_1671891	0.1971 (0.021/0.3617)	0.3913 (0.1581/0.6108)	0.5884 (0.4333/0.7317)	0.335 (0.039/0.6558)	-0.1	0.0019 (-0.0784/0.0784)	0.2455 (0.1318/0.3636)	0.2474 (0.1593/0.336)	0.0079 (-0.338/0.3354)	0
cg05575921	ILMN_1773650	1.1415 (0.8482/1.4473)	1.5023 (1.0904/1.9669)	2.6438 (2.2978/3.0198)	0.4318 (0.3144/0.5496)	-0.3	0.3343 (0.1836/0.4933)	0.7784 (0.5125/1.0669)	1.1127 (0.9116/1.3237)	0.3005 (0.1521/0.4753)	-0.2
cg05575921	ILMN_2048591	1.005 (0.7251/1.2792)	1.378 (1.0088/1.7673)	2.383 (2.0684/2.7258)	0.4218 (0.3058/0.5476)	-0.3	0.1035 (-0.0161/0.2333)	0.4262 (0.2178/0.6766)	0.5298 (0.325/0.7518)	0.1954 (-0.0271/0.4684)	-0.1
cg06096336	BMI	-0.1238 (-0.261/-0.0196)	-0.7352 (-1.4526/-0.0223)	-0.859 (-1.5863/-0.1428)	0.1441 (0.0082/0.6949)	0.1	-0.1879 (-0.4228/-0.0251)	-0.9508 (-2.2796/0.6337)	-1.1388 (-2.4677/0.404)	0.165 (-0.7631/1.4288)	0.1
cg06096336	ILMN_1773650	0.1237 (0.0228/0.2311)	2.5202 (2.184/2.8678)	2.6438 (2.2978/3.0198)	0.0468 (0.0094/0.0858)	-0.4	0.046 (0.0071/0.0938)	1.0668 (0.8608/1.2703)	1.1127 (0.9116/1.3237)	0.0413 (0.0067/0.0845)	-0.2
cg06096336	ILMN_2048591	0.0992 (0.019/0.1865)	2.2838 (1.9611/2.6163)	2.383 (2.0684/2.7258)	0.0416 (0.008/0.0756)	-0.3	0.0235 (0.0031/0.0499)	0.5063 (0.3053/0.7139)	0.5298 (0.325/0.7518)	0.0443 (0.0067/0.097)	-0.1
cg06177555	HDL	-0.002 (-0.0097/0.0037)	-0.0837 (-0.1462/-0.0215)	-0.0857 (-0.146/-0.023)	0.0233 (-0.0526/0.1505)	0	-0.0183 (-0.3407/0.2975)	-2.7792 (-5.8056/0.6247)	-2.7974 (-5.8389/0.5572)	0.0065 (-0.2427/0.4025)	0
cg06177555	ILMN_1740633	0.0156 (-0.0161/0.0616)	-0.9717 (-1.3386/-0.5957)	-0.9562 (-1.3299/-0.5814)	-0.0163 (-0.0678/0.019)	0	0.0108 (-0.0029/0.0337)	-0.3974 (-0.5747/-0.2297)	-0.3866 (-0.5652/-0.2199)	-0.028 (-0.1063/0.0075)	0.1
cg06177555	ILMN_1802151	-0.0023 (-0.0226/0.0162)	-0.3981 (-0.5926/-0.1982)	-0.4004 (-0.5928/-0.2022)	0.0058 (-0.0455/0.066)	0	0.0001 (-0.0098/0.0102)	-0.285 (-0.4096/-0.16)	-0.2849 (-0.4107/-0.1579)	-0.0003 (-0.0402/0.0385)	0
cg07967717	ILMN_2261416	0.1248 (0.0144/0.2488)	0.2226 (-0.0535/0.5289)	0.3474 (0.0374/0.6805)	0.3593 (0.0034/1.5081)	0.4	0.0258 (-0.0521/0.1061)	0.147 (-0.0143/0.2925)	0.1728 (-0.0043/0.3388)	0.1493 (-0.6378/0.9945)	0.4
cg07967717	TG	0.0074 (0.0001/0.0198)	0.1128 (0.0302/0.1988)	0.1202 (0.0358/0.2053)	0.0614 (0.0002/0.2284)	0.1	0.3088 (-0.9141/2.0783)	21.199 (-7.9803/55.9243)	21.5078 (-7.5571/56.3175)	0.0144 (-0.1078/0.265)	0
cg07990556	HDL	-0.0046 (-0.0147/0.0008)	-0.0811 (-0.1423/-0.0177)	-0.0857 (-0.146/-0.023)	0.0536 (-0.0112/0.2449)	-0.1	-0.0719 (-0.5566/0.3584)	-2.7255 (-5.7992/0.8035)	-2.7974 (-5.8389/0.5572)	0.0257 (-0.3361/0.6019)	-0.1
cg07990556	ILMN_1740633	-0.0444 (-0.1223/0.0055)	-0.9117 (-1.268/-0.5349)	-0.9562 (-1.3299/-0.5814)	0.0465 (-0.0057/0.1351)	-0.1	-0.0028 (-0.0214/0.0137)	-0.3838 (-0.5653/-0.2178)	-0.3866 (-0.5652/-0.2199)	0.0073 (-0.0348/0.0655)	-0.1
cg07990556	ILMN_1761463	-0.0334 (-0.0805/0.0055)	-0.291 (-0.4537/-0.133)	-0.3244 (-0.4898/-0.1627)	0.103 (-0.0163/0.2537)	-0.2	-0.0025 (-0.0175/0.0123)	-0.048 (-0.1195/0.0263)	-0.0505 (-0.1196/0.0204)	0.0494 (-0.8289/1.0426)	-0.2
cg07990556	ILMN_1802151	-0.0206 (-0.0582/0.002)	-0.3798 (-0.567/-0.176)	-0.4004 (-0.5928/-0.2022)	0.0515 (-0.0056/0.163)	-0.1	-0.0027 (-0.0195/0.0133)	-0.2822 (-0.4117/-0.1509)	-0.2849 (-0.4107/-0.1579)	0.0095 (-0.0486/0.0768)	-0.1
cg08120831	ILMN_2261416	0.0195 (-0.1198/0.1561)	0.328 (0.0268/0.6238)	0.3474 (0.0374/0.6805)	0.0561 (-1.1659/0.6361)	0.5	0.0193 (-0.0627/0.1005)	0.1535 (-0.0028/0.2974)	0.1728 (-0.0043/0.3388)	0.1118 (-0.8192/0.9315)	0.5
cg08120831	TG	0.0012 (-0.0077/0.011)	0.119 (0.0347/0.2056)	0.1202 (0.0358/0.2053)	0.0099 (-0.0886/0.1112)	0.1	0.275 (-1.0008/1.9447)	21.2329 (-8.0071/55.587)	21.5078 (-7.5571/56.3175)	0.0128 (-0.113/0.2307)	0
cg09197783	BMI	-0.1809 (-0.3651/-0.0271)	-0.6781 (-1.4581/0.0687)	-0.859 (-1.5863/-0.1428)	0.2106 (0.0142/1.1484)	0.1	-0.0002 (-0.2845/0.271)	-1.1386 (-2.5019/0.4312)	-1.1388 (-2.4677/0.404)	0.0001 (-0.5052/0.8092)	0
cg09197783	ILMN_1773650	0.1815 (0.1011/0.2737)	2.4624 (2.1144/2.84)	2.6438 (2.2978/3.0198)	0.0686 (0.0382/0.1043)	-0.2	0.0441 (0.0075/0.092)	1.0686 (0.8603/1.2818)	1.1127 (0.9116/1.3237)	0.0396 (0.0064/0.0824)	-0.1
cg09197783	ILMN_2048591	0.1514 (0.0843/0.2394)	2.2316 (1.9109/2.5667)	2.383 (2.0684/2.7258)	0.0635 (0.0359/0.0963)	-0.2	0.0233 (-0.005/0.0594)	0.5064 (0.2968/0.7191)	0.5298 (0.325/0.7518)	0.0441 (-0.0095/0.1215)	-0.1
cg11599718	ILMN_2261416	0.0374 (-0.1036/0.1766)	0.3101 (0.0244/0.6039)	0.3474 (0.0374/0.6805)	0.1075 (-0.874/0.7408)	0.5	0.0141 (-0.0544/0.0916)	0.1587 (-0.0053/0.3072)	0.1728 (-0.0043/0.3388)	0.0818 (-0.8314/1.1283)	0.4
cg11599718	TG	0.0016 (-0.005/0.0103)	0.1186 (0.0348/0.2051)	0.1202 (0.0358/0.2053)	0.013 (-0.0569/0.1017)	0.1	0.2054 (-1.1648/1.7997)	21.3024 (-7.8494/55.4257)	21.5078 (-7.5571/56.3175)	0.0096 (-0.1423/0.2245)	0
cg12806681	BMI	-0.3691 (-0.6348/-0.1058)	-0.4899 (-1.2597/0.31)	-0.859 (-1.5863/-0.1428)	0.4297 (0.0782/2.0014)	0.1	0.0337 (-0.2561/0.314)	-1.1724 (-2.581/0.3748)	-1.1388 (-2.4677/0.404)	-0.0296 (-0.6867/0.4722)	0
cg12806681	ILMN_1773650	0.3334 (0.2156/0.463)	2.3104 (1.9532/2.6681)	2.6438 (2.2978/3.0198)	0.1261 (0.0829/0.1751)	-0.3	0.057 (0.0116/0.1093)	1.0558 (0.8547/1.2665)	1.1127 (0.9116/1.3237)	0.0512 (0.0112/0.1002)	-0.1
cg12806681	ILMN_2048591	0.2792 (0.1762/0.3956)	2.1038 (1.7751/2.4172)	2.383 (2.0684/2.7258)	0.1172 (0.0744/0.1662)	-0.2	0.0257 (-0.0042/0.061)	0.5041 (0.3038/0.7222)	0.5298 (0.325/0.7518)	0.0485 (-0.0099/0.1155)	-0.1
cg12877335	ILMN_2261416	-0.0091 (-0.142/0.1132)	0.3565 (0.0623/0.6622)	0.3474 (0.0374/0.6805)	-0.0262 (-1.387/0.413)	0.4	-0.0001 (-0.077/0.0729)	0.1729 (0.0122/0.3199)	0.1728 (-0.0043/0.3388)	-0.0008 (-1.0444/0.9153)	0.4
cg12877335	TG	-0.0005 (-0.0087/0.0077)	0.1207 (0.0375/0.2062)	0.1202 (0.0358/0.2053)	-0.0043 (-0.1078/0.0784)	0.1	-0.0023 (-1.4835/1.5627)	21.5101 (-7.8051/55.9606)	21.5078 (-7.5571/56.3175)	-0.0001 (-0.2005/0.1957)	0
cg13708645	BMI	-0.0963 (-0.2394/0.0098)	-0.7627 (-1.5031/-0.0375)	-0.859 (-1.5863/-0.1428)	0.1121 (-0.0248/0.5801)	0.1	-0.1248 (-0.3407/0.0298)	-1.014 (-2.3287/0.5214)	-1.1388 (-2.4677/0.404)	0.1096 (-0.4104/0.9443)	0.1
cg13708645	ILMN_1773650	0.0768 (0.0281/0.142)	2.5671 (2.2228/2.9455)	2.6438 (2.2978/3.0198)	0.029 (0.0111/0.0547)	-0.1	0.0322 (0.0065/0.0674)	1.0805 (0.8818/1.2873)	1.1127 (0.9116/1.3237)	0.0289 (0.0059/0.0607)	-0.1
cg13708645	ILMN_2048591	0.0681 (0.0252/0.1258)	2.3149 (2.0061/2.6356)	2.383 (2.0684/2.7258)	0.0286 (0.0113/0.0522)	-0.1	0.0069 (-0.0118/0.0273)	0.5229 (0.3186/0.7364)	0.5298 (0.325/0.7518)	0.013 (-0.0235/0.051)	0
cg13708645	ILMN_2261416	-0.1576 (-0.2705/-0.0676)	0.505 (0.202/0.819)	0.3474 (0.0374/0.6805)	-0.4536 (-3.4053/-0.1142)	0.3	-0.0352 (-0.0729/-0.0092)	0.208 (0.0329/0.3654)	0.1728 (-0.0043/0.3388)	-0.2037 (-1.0732/0.3884)	0.1
cg14580211	BMI	-0.1624 (-0.3839/0.0466)	-0.6966 (-1.4595/0.0795)	-0.859 (-1.5863/-0.1428)	0.189 (-0.0977/1.0598)	0.1	0.0406 (-0.2464/0.3679)	-1.1794 (-2.4874/0.2946)	-1.1388 (-2.4677/0.404)	-0.0357 (-0.9655/0.7078)	0
cg14580211	ILMN_1773650	0.1027 (0.0189/0.1992)	2.5412 (2.1686/2.9004)	2.6438 (2.2978/3.0198)	0.0388 (0.0069/0.0766)	-0.1	-0.0011 (-0.0461/0.0438)	1.1138 (0.8999/1.3287)	1.1127 (0.9116/1.3237)	-0.001 (-0.0408/0.0395)	0
cg14580211	ILMN_2048591	0.1144 (0.04/0.201)	2.2686 (1.9482/2.6057)	2.383 (2.0684/2.7258)	0.048 (0.0165/0.0837)	-0.1	-0.0095 (-0.0419/0.0185)	0.5393 (0.3324/0.7589)	0.5298 (0.325/0.7518)	-0.018 (-0.0804/0.0394)	0
cg15474579	BMI	-0.0839 (-0.2409/0.0376)	-0.7751 (-1.5379/-0.0683)	-0.859 (-1.5863/-0.1428)	0.0977 (-0.0595/0.5576)	0	-0.1464 (-0.3466/0.0118)	-0.9924 (-2.3016/0.57)	-1.1388 (-2.4677/0.404)	0.1286 (-0.4864/1.0395)	0.1
cg15474579	ILMN_1773650	0.0889 (0.0337/0.1627)	2.5549 (2.1767/2.9343)	2.6438 (2.2978/3.0198)	0.0336 (0.0126/0.062)	-0.1	0.0349 (0.008/0.0749)	1.0778 (0.8788/1.2954)	1.1127 (0.9116/1.3237)	0.0314 (0.0069/0.0658)	-0.1
cg15474579	ILMN_2048591	0.0873 (0.0336/0.1598)	2.2957 (1.9721/2.6412)	2.383 (2.0684/2.7258)	0.0366 (0.0145/0.0676)	-0.2	0.0137 (-0.004/0.0376)	0.516 (0.3124/0.7291)	0.5298 (0.325/0.7518)	0.0259 (-0.008/0.0719)	-0.1
cg15903032	BMI	-0.1165 (-0.2596/0.0193)	-0.7425 (-1.5035/0.0085)	-0.859 (-1.5863/-0.1428)	0.1356 (-0.0516/0.8116)	0.1	0.0324 (-0.1168/0.1625)	-1.1711 (-2.4975/0.4054)	-1.1388 (-2.4677/0.404)	-0.0284 (-0.3739/0.2972)	0
cg15903032	ILMN_1773650	0.0642 (0.018/0.1209)	2.5796 (2.2189/2.961)	2.6438 (2.2978/3.0198)	0.0243 (0.0069/0.0459)	-0.1	-0.0014 (-0.0203/0.0167)	1.1141 (0.9059/1.3235)	1.1127 (0.9116/1.3237)	-0.0012 (-0.0179/0.015)	0
cg15903032	ILMN_2048591	0.0446 (0.006/0.092)	2.3385 (2.0197/2.6773)	2.383 (2.0684/2.7258)	0.0187 (0.0025/0.0393)	-0.1	0.0091 (-0.0038/0.0284)	0.5207 (0.3168/0.7307)	0.5298 (0.325/0.7518)	0.0172 (-0.0076/0.0536)	-0.1
cg16061668	ILMN_2261416	0.147 (0.0148/0.2754)	0.2005 (-0.0923/0.4932)	0.3474 (0.0374/0.6805)	0.423 (0.0176/1.9543)	0.4	0.0519 (-0.0224/0.1339)	0.1209 (-0.0415/0.2724)	0.1728 (-0.0043/0.3388)	0.3004 (-0.4022/1.2876)	0.4
cg16061668	TG	0.0091 (0.0005/0.0203)	0.111 (0.029/0.1959)	0.1202 (0.0358/0.2053)	0.0758 (0.0037/0.2622)	0.1	0.8125 (-0.5139/3.0013)	20.6954 (-8.3097/54.9542)	21.5078 (-7.5571/56.3175)	0.0378 (-0.2118/0.5427)	0
cg16448702	HDL	-0.007 (-0.0165/-0.0001)	-0.0787 (-0.1386/-0.0165)	-0.0857 (-0.146/-0.023)	0.0818 (-0.002/0.3317)	-0.1	-0.3453 (-0.8751/0.0016)	-2.4521 (-5.5198/0.9311)	-2.7974 (-5.8389/0.5572)	0.1234 (-0.3331/1.2086)	-0.1
cg16448702	ILMN_1740633	-0.1315 (-0.2319/-0.0319)	-0.8247 (-1.1798/-0.4483)	-0.9562 (-1.3299/-0.5814)	0.1375 (0.0389/0.2681)	-0.2	-0.0189 (-0.0443/-0.0019)	-0.3678 (-0.5514/-0.1995)	-0.3866 (-0.5652/-0.2199)	0.0488 (0.0052/0.1368)	-0.1
cg16448702	ILMN_1761463	-0.0503 (-0.0918/-0.0131)	-0.2741 (-0.4406/-0.1132)	-0.3244 (-0.4898/-0.1627)	0.1551 (0.0427/0.3491)	-0.2	-0.0107 (-0.0223/-0.0024)	-0.0398 (-0.1092/0.0291)	-0.0505 (-0.1196/0.0204)	0.2122 (-1.2529/1.7864)	-0.1
cg16448702	ILMN_1802151	-0.0608 (-0.1113/-0.0149)	-0.3396 (-0.5219/-0.1471)	-0.4004 (-0.5928/-0.2022)	0.1518 (0.0446/0.3084)	-0.2	-0.0168 (-0.0372/-0.0028)	-0.2681 (-0.3998/-0.1385)	-0.2849 (-0.4107/-0.1579)	0.059 (0.0104/0.1497)	-0.1
cg17287155	BMI	-0.422 (-0.7366/-0.1465)	-0.437 (-1.2415/0.378)	-0.859 (-1.5863/-0.1428)	0.4912 (0.1267/2.6319)	0.1	-0.1871 (-0.5614/0.1374)	-0.9517 (-2.2775/0.615)	-1.1388 (-2.4677/0.404)	0.1643 (-0.6449/1.3879)	0
cg17287155	ILMN_1761463	-0.1508 (-0.2219/-0.0926)	-0.1735 (-0.356/-0.0051)	-0.3244 (-0.4898/-0.1627)	0.465 (0.2405/0.9682)	0.2	-0.0575 (-0.0856/-0.0347)	0.007 (-0.0661/0.0809)	-0.0505 (-0.1196/0.0204)	1.1383 (-8.5042/9.7989)	0.2
cg17287155	ILMN_1766657	-0.1531 (-0.236/-0.0747)	-0.2054 (-0.4844/0.0334)	-0.3585 (-0.6054/-0.1223)	0.427 (0.1663/1.2529)	0.1	0.0001 (-0.0438/0.0429)	-0.1127 (-0.2726/0.0575)	-0.1127 (-0.2802/0.0575)	-0.0008 (-1.577/0.9434)	0
cg17287155	ILMN_1773650	0.6357 (0.4778/0.8135)	2.0081 (1.6795/2.3524)	2.6438 (2.2978/3.0198)	0.2405 (0.1837/0.2992)	-0.5	0.3028 (0.207/0.4087)	0.8099 (0.6189/1.002)	1.1127 (0.9116/1.3237)	0.2721 (0.1897/0.3682)	-0.5
cg17287155	ILMN_2048591	0.5004 (0.3726/0.6513)	1.8826 (1.5826/2.2117)	2.383 (2.0684/2.7258)	0.21 (0.158/0.2673)	-0.4	0.141 (0.0911/0.1993)	0.3887 (0.1904/0.6075)	0.5298 (0.325/0.7518)	0.2662 (0.1651/0.4415)	-0.3
cg17518710	ILMN_2261416	0.0555 (-0.0714/0.1757)	0.292 (-0.005/0.5949)	0.3474 (0.0374/0.6805)	0.1597 (-0.5829/0.8818)	0.4	0.0446 (-0.0265/0.1166)	0.1282 (-0.0329/0.2679)	0.1728 (-0.0043/0.3388)	0.258 (-0.4107/1.1677)	0.4
cg17518710	TG	0.0036 (-0.0054/0.0129)	0.1166 (0.0333/0.2022)	0.1202 (0.0358/0.2053)	0.0299 (-0.0649/0.1465)	0.1	0.8282 (-0.5812/3.046)	20.6797 (-8.3932/55.1817)	21.5078 (-7.5571/56.3175)	0.0385 (-0.1923/0.4685)	0.1
cg19719391	ILMN_2261416	0.2624 (0.1465/0.3966)	0.0851 (-0.2093/0.3964)	0.3474 (0.0374/0.6805)	0.7551 (0.3458/4.3247)	0.4	0.0094 (-0.0079/0.0333)	0.1634 (-0.0144/0.3277)	0.1728 (-0.0043/0.3388)	0.0547 (-0.1106/0.3445)	0.1
cg19719391	TG	0.0173 (0.004/0.0365)	0.1028 (0.0185/0.1891)	0.1202 (0.0358/0.2053)	0.1444 (0.0284/0.5279)	0.1	0.6994 (-0.6177/2.9925)	20.8084 (-8.8239/55.6094)	21.5078 (-7.5571/56.3175)	0.0325 (-0.2053/0.464)	0.1
cg21566642	ILMN_2352563	0.4794 (0.3213/0.6212)	0.4417 (0.1918/0.723)	0.9211 (0.7127/1.157)	0.5205 (0.332/0.7476)	-0.2	0.0471 (-0.0214/0.1136)	0.2177 (0.0602/0.3764)	0.2648 (0.1222/0.4042)	0.178 (-0.0882/0.5761)	-0.1
cg21566642	TG	0.0405 (-0.0123/0.0957)	0.0797 (-0.0216/0.1815)	0.1202 (0.0358/0.2053)	0.3368 (-0.126/1.3749)	-0.1	17.0064 (5.7737/29.7803)	4.5015 (-27.9714/38.536)	21.5078 (-7.5571/56.3175)	0.7907 (-4.7104/9.6519)	-0.1
cg22635096	ILMN_1669927	0.0169 (-0.0145/0.0492)	0.2113 (0.0632/0.3559)	0.2283 (0.077/0.3737)	0.0742 (-0.0973/0.2855)	0.2	0.0381 (0.0107/0.0669)	0.1156 (-0.0149/0.2387)	0.1537 (0.0228/0.2866)	0.2479 (0.0687/1.1869)	0.3
cg22635096	ILMN_1761463	-0.0229 (-0.0643/0.0201)	-0.3014 (-0.462/-0.1523)	-0.3244 (-0.4898/-0.1627)	0.0706 (-0.085/0.2065)	-0.3	-0.0237 (-0.0426/-0.0068)	-0.0267 (-0.0947/0.0427)	-0.0505 (-0.1196/0.0204)	0.4701 (-3.0635/3.9311)	-0.2
cg22635096	ILMN_1812191	0.0472 (-0.0401/0.1329)	0.2609 (0.0136/0.528)	0.3081 (0.0338/0.5886)	0.1533 (-0.3481/0.6551)	0.3	0.0587 (0.0168/0.1037)	0.0571 (-0.0667/0.1817)	0.1158 (-0.0149/0.2443)	0.5068 (-1.6815/3.7788)	0.3
cg22635096	ILMN_2261416	0.0677 (-0.0576/0.1892)	0.2798 (-0.0286/0.5933)	0.3474 (0.0374/0.6805)	0.1948 (-0.3593/1.2127)	0.4	0.0786 (0.0217/0.1397)	0.0942 (-0.0582/0.2365)	0.1728 (-0.0043/0.3388)	0.4547 (-0.2073/1.8389)	0.4
cg22635096	TG	0.006 (-0.0055/0.0194)	0.1142 (0.031/0.2016)	0.1202 (0.0358/0.2053)	0.0497 (-0.0563/0.238)	0.1	0.8407 (-1.2101/3.4181)	20.6671 (-8.2976/54.5227)	21.5078 (-7.5571/56.3175)	0.0391 (-0.2232/0.4918)	0
cg23576855	BMI	-0.6234 (-0.9552/-0.2764)	-0.2355 (-1.0455/0.6224)	-0.859 (-1.5863/-0.1428)	0.7258 (0.2151/3.8569)	0.1	0.0842 (-0.2615/0.4254)	-1.2229 (-2.5736/0.4161)	-1.1388 (-2.4677/0.404)	-0.0739 (-1.068/0.6848)	0
cg23576855	ILMN_1773650	0.3343 (0.2027/0.497)	2.3095 (1.9212/2.6906)	2.6438 (2.2978/3.0198)	0.1264 (0.0756/0.1932)	-0.2	0.0145 (-0.0372/0.0645)	1.0982 (0.8874/1.3119)	1.1127 (0.9116/1.3237)	0.013 (-0.0337/0.0584)	0
cg23576855	ILMN_2048591	0.2672 (0.1545/0.4074)	2.1158 (1.7765/2.4615)	2.383 (2.0684/2.7258)	0.1121 (0.0634/0.1729)	-0.2	-0.0153 (-0.0488/0.0187)	0.545 (0.3352/0.7714)	0.5298 (0.325/0.7518)	-0.0288 (-0.1024/0.038)	0
cg23621097	ILMN_1779324	0.0316 (-0.0619/0.1293)	-0.3747 (-0.7735/0.0708)	-0.3431 (-0.7588/0.1056)	-0.0922 (-1.2616/0.922)	0.2	0.0934 (0.0168/0.176)	-0.2172 (-0.3761/-0.072)	-0.1237 (-0.3157/0.0448)	-0.7551 (-8.8245/9.5385)	0.4
cg23621097	ILMN_2261416	0.0318 (-0.0593/0.1259)	0.3156 (0.0172/0.6279)	0.3474 (0.0374/0.6805)	0.0916 (-0.3928/0.6527)	0.3	0.0849 (0.0161/0.1601)	0.0879 (-0.0723/0.2308)	0.1728 (-0.0043/0.3388)	0.4915 (-0.4797/2.194)	0.4
cg23621097	TG	0.0043 (-0.0086/0.0173)	0.1159 (0.0349/0.2012)	0.1202 (0.0358/0.2053)	0.0354 (-0.1015/0.1697)	0.2	2.514 (0.1153/5.7636)	18.9939 (-10.0508/52.2381)	21.5078 (-7.5571/56.3175)	0.1169 (-0.4407/1.2445)	0.1
cg23771366	BMI	-0.1862 (-0.3795/-0.0289)	-0.6728 (-1.464/0.0919)	-0.859 (-1.5863/-0.1428)	0.2167 (0.0139/1.0801)	0.1	0.0567 (-0.2276/0.3277)	-1.1954 (-2.5406/0.3743)	-1.1388 (-2.4677/0.404)	-0.0498 (-0.7694/0.5543)	0
cg23771366	ILMN_1773650	0.1691 (0.0903/0.261)	2.4748 (2.1203/2.8436)	2.6438 (2.2978/3.0198)	0.0639 (0.0339/0.1002)	-0.2	0.0515 (0.0129/0.0956)	1.0612 (0.8609/1.2816)	1.1127 (0.9116/1.3237)	0.0463 (0.0114/0.0876)	-0.1
cg23771366	ILMN_2048591	0.1461 (0.0779/0.2274)	2.2369 (1.9192/2.5687)	2.383 (2.0684/2.7258)	0.0613 (0.0334/0.0951)	-0.2	0.0027 (-0.0261/0.0304)	0.527 (0.326/0.7496)	0.5298 (0.325/0.7518)	0.0051 (-0.0538/0.0608)	0
cg24539517	BMI	-0.0186 (-0.0804/0.0251)	-0.8404 (-1.5407/-0.1353)	-0.859 (-1.5863/-0.1428)	0.0217 (-0.0548/0.148)	0	-0.0115 (-0.1334/0.0828)	-1.1273 (-2.4651/0.4268)	-1.1388 (-2.4677/0.404)	0.0101 (-0.1808/0.2329)	0.1
cg24539517	ILMN_2048591	0.019 (-0.0159/0.0546)	2.364 (2.0413/2.7044)	2.383 (2.0684/2.7258)	0.008 (-0.0066/0.0232)	-0.1	0.0001 (-0.0062/0.0061)	0.5297 (0.3213/0.7488)	0.5298 (0.325/0.7518)	0.0001 (-0.0133/0.0129)	0
cg24807547	ILMN_2261416	0.0276 (-0.108/0.1624)	0.3198 (0.0307/0.6166)	0.3474 (0.0374/0.6805)	0.0795 (-0.8321/0.6258)	0.4	0.0231 (-0.0574/0.0998)	0.1497 (-0.0112/0.2932)	0.1728 (-0.0043/0.3388)	0.1339 (-0.7567/0.8497)	0.4
cg24807547	TG	0.0015 (-0.0062/0.01)	0.1187 (0.0361/0.2045)	0.1202 (0.0358/0.2053)	0.0124 (-0.0776/0.0982)	0.1	0.2269 (-0.8014/1.8657)	21.2809 (-7.9224/56.3416)	21.5078 (-7.5571/56.3175)	0.0105 (-0.1005/0.2624)	0
cg25174412	ILMN_1779324	0.0768 (-0.0959/0.2456)	-0.4199 (-0.7971/-0.0137)	-0.3431 (-0.7588/0.1056)	-0.2238 (-3.2184/2.095)	0.4	0.0195 (-0.0544/0.0971)	-0.1432 (-0.3071/-0.0059)	-0.1237 (-0.3157/0.0448)	-0.1574 (-3.5022/3.5871)	0.4
cg25174412	ILMN_2261416	0.0613 (-0.0751/0.1968)	0.2862 (0.0059/0.5831)	0.3474 (0.0374/0.6805)	0.1764 (-0.6091/0.8694)	0.4	0.0181 (-0.0499/0.0907)	0.1547 (0.0026/0.2917)	0.1728 (-0.0043/0.3388)	0.1048 (-0.6141/1.07)	0.4
cg25174412	TG	0.0044 (-0.006/0.0153)	0.1158 (0.0331/0.2013)	0.1202 (0.0358/0.2053)	0.0365 (-0.0625/0.1804)	0.1	0.2861 (-0.9921/2.0041)	21.2217 (-8.0626/56.0102)	21.5078 (-7.5571/56.3175)	0.0133 (-0.1728/0.2611)	0
cg25649826	BMI	-0.0202 (-0.0981/0.0371)	-0.8388 (-1.574/-0.1301)	-0.859 (-1.5863/-0.1428)	0.0235 (-0.0494/0.1961)	0	-0.0784 (-0.2491/0.0338)	-1.0604 (-2.3726/0.5283)	-1.1388 (-2.4677/0.404)	0.0689 (-0.2947/0.617)	0.1
cg25649826	ILMN_1773650	0.0217 (-0.0047/0.0667)	2.6221 (2.2662/3.0021)	2.6438 (2.2978/3.0198)	0.0082 (-0.0019/0.0255)	-0.1	0.0194 (0.0005/0.0504)	1.0933 (0.8899/1.3023)	1.1127 (0.9116/1.3237)	0.0174 (0.0004/0.0442)	-0.1
cg26361535	BMI	-0.3057 (-0.5889/-0.0678)	-0.5533 (-1.3647/0.2461)	-0.859 (-1.5863/-0.1428)	0.3558 (0.0478/1.9479)	0.1	-0.058 (-0.2471/0.148)	-1.0808 (-2.3994/0.4827)	-1.1388 (-2.4677/0.404)	0.0509 (-0.4834/0.5332)	0
cg26361535	ILMN_1773650	0.1062 (0.0149/0.2033)	2.5376 (2.1758/2.9149)	2.6438 (2.2978/3.0198)	0.0402 (0.0058/0.0765)	-0.1	0.0188 (-0.0056/0.0535)	1.0939 (0.8869/1.3072)	1.1127 (0.9116/1.3237)	0.0169 (-0.0048/0.0487)	-0.1
cg26361535	ILMN_2048591	0.081 (-0.0022/0.1683)	2.302 (1.9764/2.6407)	2.383 (2.0684/2.7258)	0.034 (-0.0009/0.07)	-0.1	-0.0087 (-0.0314/0.0108)	0.5385 (0.3351/0.7606)	0.5298 (0.325/0.7518)	-0.0164 (-0.0631/0.0197)	0
cg27409015	ILMN_2261416	0.0605 (-0.0798/0.192)	0.2869 (-0.0004/0.5849)	0.3474 (0.0374/0.6805)	0.1743 (-0.701/0.8147)	0.4	0.0017 (-0.0703/0.0705)	0.1711 (0.0175/0.3148)	0.1728 (-0.0043/0.3388)	0.0097 (-1.0917/0.8901)	0.4
cg27409015	TG	0.0048 (-0.006/0.0166)	0.1154 (0.0296/0.2014)	0.1202 (0.0358/0.2053)	0.0397 (-0.0803/0.1845)	0.1	0.0329 (-1.6822/1.7212)	21.4749 (-7.757/55.5215)	21.5078 (-7.5571/56.3175)	0.0015 (-0.2125/0.2189)	0.1
ILMN_1669927	TG	0.021 (0.0067/0.039)	0.0992 (0.0133/0.1832)	0.1202 (0.0358/0.2053)	0.1744 (0.0558/0.6005)	0.2	4.7492 (0.5851/10.1046)	16.7587 (-11.387/51.3412)	21.5078 (-7.5571/56.3175)	0.2208 (-1.0595/1.7041)	0.1
ILMN_1671891	BMI	-0.5945 (-0.8956/-0.3195)	-0.2645 (-1.0401/0.444)	-0.859 (-1.5863/-0.1428)	0.6921 (0.2732/2.8353)	-0.2	-	-	-	-	-
ILMN_1740633	HDL	-0.031 (-0.0508/-0.0156)	-0.0548 (-0.114/0.0053)	-0.0857 (-0.146/-0.023)	0.3611 (0.1618/1.1231)	0.2	-0.9097 (-1.7886/-0.1444)	-1.8878 (-4.9112/1.5882)	-2.7974 (-5.8389/0.5572)	0.3252 (-1.2592/2.6266)	0.1
ILMN_1761463	BMI	0.2862 (0.1222/0.5041)	-1.1452 (-1.8809/-0.4158)	-0.859 (-1.5863/-0.1428)	-0.3332 (-1.7814/-0.0902)	-0.2	0.0662 (-0.027/0.2087)	-1.205 (-2.5458/0.3408)	-1.1388 (-2.4677/0.404)	-0.0582 (-0.4579/0.3172)	-0.1
ILMN_1761463	HDL	-0.0243 (-0.0421/-0.0109)	-0.0614 (-0.1206/-0.0012)	-0.0857 (-0.146/-0.023)	0.2839 (0.1073/0.91)	0.2	-0.365 (-1.0165/0.1576)	-2.4325 (-5.4343/0.851)	-2.7974 (-5.8389/0.5572)	0.1305 (-0.3877/1.1788)	0.1
ILMN_1761463	TG	0.0366 (0.0164/0.0653)	0.0835 (0.0026/0.164)	0.1202 (0.0358/0.2053)	0.3049 (0.127/0.8923)	-0.2	4.342 (-1.707/11.3375)	17.1659 (-9.9529/49.2418)	21.5078 (-7.5571/56.3175)	0.2019 (-0.8036/1.177)	-0.3
ILMN_1766657	BMI	-0.1814 (-0.3448/-0.0559)	-0.6776 (-1.4027/0.0466)	-0.859 (-1.5863/-0.1428)	0.2112 (0.0521/0.8732)	0.2	-0.1458 (-0.4196/0.0676)	-0.993 (-2.3053/0.5507)	-1.1388 (-2.4677/0.404)	0.128 (-0.5598/1.2934)	0.1
ILMN_1773650	BMI	-0.7207 (-1.274/-0.2265)	-0.1382 (-1.1248/0.8222)	-0.859 (-1.5863/-0.1428)	0.8391 (0.1495/4.2619)	-0.1	-0.7659 (-1.4099/-0.1578)	-0.3729 (-1.8552/1.1762)	-1.1388 (-2.4677/0.404)	0.6726 (-2.8737/4.7022)	-0.1
ILMN_1779324	TG	-0.0154 (-0.0359/0.0047)	0.1355 (0.0575/0.217)	0.1202 (0.0358/0.2053)	-0.1278 (-0.6036/0.0383)	0.2	-4.1412 (-11.2616/1.6964)	25.6491 (-2.9595/58.5839)	21.5078 (-7.5571/56.3175)	-0.1925 (-2.0714/1.6331)	0.3
ILMN_1812191	TG	0.0187 (0.0023/0.0359)	0.1015 (0.0235/0.1825)	0.1202 (0.0358/0.2053)	0.1553 (0.0172/0.4305)	0.2	4.3667 (-0.5443/9.899)	17.1412 (-10.4096/50.3151)	21.5078 (-7.5571/56.3175)	0.203 (-0.9864/1.7321)	0.2
ILMN_2048591	BMI	-0.7497 (-1.3482/-0.2534)	-0.1093 (-1.0526/0.905)	-0.859 (-1.5863/-0.1428)	0.8728 (0.1864/4.9223)	-0.1	-0.4309 (-0.8792/-0.0721)	-0.7078 (-2.1097/0.8624)	-1.1388 (-2.4677/0.404)	0.3784 (-1.4524/2.9527)	-0.1
ILMN_2261416	BMI	0.0942 (0.0053/0.2294)	-0.9532 (-1.6647/-0.251)	-0.859 (-1.5863/-0.1428)	-0.1096 (-0.7185/-0.0024)	0.1	0.1259 (-0.0035/0.3025)	-1.2646 (-2.5911/0.2777)	-1.1388 (-2.4677/0.404)	-0.1105 (-0.7462/0.3647)	0.1
ILMN_2261416	TG	0.0241 (0.0026/0.0491)	0.096 (0.0138/0.1751)	0.1202 (0.0358/0.2053)	0.2007 (0.021/0.6015)	0.3	7.2104 (-0.1634/14.9772)	14.2974 (-12.8114/45.2477)	21.5078 (-7.5571/56.3175)	0.3352 (-1.5372/2.2071)	0.3
ILMN_2352563	TG	0.0518 (0.0266/0.0819)	0.0684 (-0.0151/0.1571)	0.1202 (0.0358/0.2053)	0.4308 (0.1779/1.287)	0.2	4.5212 (0.8612/9.368)	16.9866 (-11.3452/51.2298)	21.5078 (-7.5571/56.3175)	0.2102 (-0.9649/1.9908)	0.1
The table shows the results of mediation analysis, in which current smoking is always used as exposure and are adjusted for age and sex.
ACME; Average Causal Mediation Effect, ADE; Average Direct Effect, Prop. Med; Proportion mediated
* ρ at which ACME is 0 indicates how sensitive our model is to the non-unmeasured confounding assumption.
Significant results are presented in bold

## Sheet: S8
Table S8. CpGs previously found to be significantly differently methylated between smokers and never smokers and included in the current study
CpG	Chr:position*	Gene Id**	Infinium Design Type	Genome Build
cg08806699	1:10057970	RBP7	II	37
cg19925780	1:101509557	NA	II	37
cg00995520	1:111218282	KCNA3	II	37
cg07421287	1:111218287	KCNA3	II	37
cg04885881	1:11123118	NA	II	37
cg15995265	1:111764857	NA	II	37
cg11835347	1:113248232	RHOC	II	37
cg24807889	1:1135955	NA	II	37
cg23867494	1:1150322	TNFRSF4	II	37
cg21815220	1:1150410	TNFRSF4	II	37
cg17084044	1:1150416	TNFRSF4	II	37
cg20678800	1:115857431	NGF	II	37
cg08361238	1:117452304	PTGFRN	II	37
cg17907003	1:117533414	NA	II	37
cg27449150	1:118197326	NA	II	37
cg05228408	1:11865352	CLCN6;MTHFR	II	37
cg05396397	1:11908164	NPPA	I	37
cg06193043	1:11908199	NPPA	II	37
cg14194983	1:11908298	NPPA	II	37
cg09872491	1:11959141	NA	II	37
cg19940644	1:12112386	NA	II	37
cg22428027	1:12128827	TNFRSF8	II	37
cg21393163	1:12217629	NA	II	37
cg09557991	1:12227927	TNFRSF1B	II	37
cg27185793	1:1238797	ACAP3	II	37
cg14488957	1:1244644	ACAP3;PUSL1	II	37
cg06085743	1:1245014	PUSL1	I	37
cg16047567	1:12664243	DHRS3	II	37
cg13131501	1:145508262	RBM8A	II	37
cg19020103	1:147999849	NA	II	37
cg03399898	1:148603739	NA	II	37
cg00340584	1:149512963	NA	II	37
cg07572052	1:149821168	HIST2H2AA4;HIST2H2AA3	II	37
cg09171692	1:151798824	RORC	I	37
cg17250929	1:153513810	S100A5	II	37
cg23048494	1:153517384	S100A4	II	37
cg09762021	1:153762224	NA	II	37
cg22441770	1:153929592	CRTC2	II	37
cg25064552	1:153938859	SLC39A1	I	37
cg16274678	1:154127952	TPM3;NUP210L	II	37
cg19757176	1:154128041	TPM3;NUP210L	I	37
cg09861057	1:154492947	TDRD10	II	37
cg02097120	1:154492952	TDRD10	II	37
cg07180646	1:15481541	TMEM51	II	37
cg09069072	1:15482753	TMEM51	I	37
cg21913886	1:15485346	TMEM51	II	37
cg16254756	1:154943676	SHC1	II	37
cg13897348	1:1549699	MIB2	II	37
cg17588293	1:154986238	ZBTB7B	I	37
cg06639488	1:155103222	EFNA1	II	37
cg01554474	1:155107599	RAG1AP1	II	37
cg26189283	1:155109378	RAG1AP1	II	37
cg13795986	1:155880507	RIT1	II	37
cg12593793	1:156074135	NA	II	37
cg22820188	1:156086004	LMNA	II	37
cg19372602	1:156116207	NA	II	37
cg05047401	1:156131213	SEMA4A	I	37
cg13423770	1:156338775	RHBG	II	37
cg07702888	1:156338793	RHBG	I	37
cg16269733	1:156616804	BCAN	I	37
cg25773262	1:156616855	BCAN	I	37
cg00867472	1:156714808	HDGF	II	37
cg11566172	1:159751352	DUSP23	II	37
cg22678092	1:161691014	FCRLB	II	37
cg11231349	1:162050656	NOS1AP	II	37
cg14701962	1:162348010	C1orf226;C1orf111	II	37
cg04211179	1:16301562	ZBTB17	II	37
cg02998240	1:16508668	NA	II	37
cg20141108	1:165907859	NA	II	37
cg15518113	1:167400121	CD247	II	37
cg09554443	1:167487762	CD247	II	37
cg17936236	1:167520305	CREG1	II	37
cg12749559	1:167904284	BRP44	II	37
cg09182189	1:1709203	NADK	II	37
cg02338271	1:171868115	DNM3	I	37
cg16696002	1:172189728	DNM3	II	37
cg00045114	1:172674159	NA	II	37
cg12856965	1:17284740	CROCC	II	37
cg16290996	1:173835989	GAS5;SNORD78;SNORD76;SNORD77;SNORD44;SNORD79	II	37
cg17025683	1:173836220	SNORD78;ZBTB37;SNORD75;SNORD76;GAS5;SNORD77;SNORD44	II	37
cg07177756	1:173836307	SNORD75;SNORD78;ZBTB37;SNORD76;GAS5;SNORD77;SNORD44	II	37
cg20240091	1:175044916	TNN	II	37
cg09938479	1:178455912	NA	I	37
cg04276005	1:180895868	KIAA1614	II	37
cg22962923	1:1839959	NA	II	37
cg09172850	1:191933198	NA	II	37
cg09012001	1:19250279	IFFO2	II	37
cg16608652	1:193155390	B3GALT2;CDC73	II	37
cg07312601	1:19583887	MRTO4	II	37
cg16694480	1:19732786	CAPZB	II	37
cg11962640	1:19764686	CAPZB	I	37
cg19713429	1:19810690	CAPZB	II	37
cg05051464	1:19811322	CAPZB	II	37
cg01693305	1:19813311	CAPZB	II	37
cg07504763	1:198575077	NA	II	37
cg24842354	1:2004057	PRKCZ	II	37
cg26021810	1:200841646	GPR25	II	37
cg10894991	1:200885736	NA	II	37
cg11145461	1:201475451	CSRP1	II	37
cg00665106	1:201515370	NA	II	37
cg04019636	1:201977390	NA	I	37
cg13385220	1:202250453	LGR6	II	37
cg11071448	1:202584465	SYT2	II	37
cg06521359	1:203767572	ZC3H11A	II	37
cg01121610	1:204043732	SOX13	II	37
cg03471436	1:204046026	SOX13	II	37
cg16029875	1:204320179	PLEKHA6	I	37
cg23094674	1:204329186	PLEKHA6	II	37
cg26895569	1:204329222	PLEKHA6	II	37
cg08639339	1:205648336	SLC45A3	II	37
cg18992688	1:206223241	AVPR1B	II	37
cg08709672	1:206224334	AVPR1B	I	37
cg20295214	1:206226794	AVPR1B	II	37
cg04144533	1:206681983	RASSF5	II	37
cg17220933	1:206729613	RASSF5	I	37
cg17877600	1:208005598	NA	II	37
cg27526649	1:208132004	NA	II	37
cg25838968	1:208250847	PLXNA2	II	37
cg09825327	1:211503219	TRAF5	II	37
cg11415739	1:211508890	TRAF5	II	37
cg16589830	1:212284214	NA	II	37
cg18397998	1:2125243	C1orf86;LOC100128003	I	37
cg06817455	1:212626474	NA	II	37
cg10985914	1:212769641	ATF3	II	37
cg27528222	1:2138953	C1orf86	I	37
cg24518098	1:2146288	NA	II	37
cg17850498	1:21565755	ECE1	II	37
cg01979157	1:2161013	SKI	I	37
cg05603985	1:2161049	SKI	II	37
cg26348226	1:21617442	ECE1	II	37
cg09469355	1:2161886	SKI	II	37
cg08884752	1:2162001	SKI	II	37
cg08640824	1:2162506	SKI	I	37
cg01787285	1:2162682	SKI	II	37
cg16416158	1:21652298	ECE1	II	37
cg03536711	1:221509067	LOC400804	II	37
cg03466562	1:2220317	SKI	II	37
cg03970900	1:222440048	NA	II	37
cg15935121	1:2230601	SKI	I	37
cg25466245	1:223407095	SUSD4	II	37
cg21446172	1:223745234	CAPN8	II	37
cg16516405	1:225655154	NA	II	37
cg17127702	1:226594323	PARP1	II	37
cg15087369	1:226681523	NA	II	37
cg17933936	1:226885709	ITPKB	II	37
cg03547355	1:227003060	NA	II	37
cg18882687	1:228275828	ARF1	II	37
cg09462576	1:228297873	MRPL55	II	37
cg00313981	1:228595062	TRIM11	II	37
cg11229399	1:228689056	NA	II	37
cg11527913	1:230410329	GALNT2	II	37
cg03144619	1:230415668	GALNT2	I	37
cg00526336	1:230415902	GALNT2	I	37
cg21159068	1:231295910	NA	II	37
cg07040244	1:231555522	EGLN1	II	37
cg08458637	1:231747906	TSNAX-DISC1	II	37
cg13782866	1:231761845	TSNAX-DISC1;DISC1	II	37
cg26105649	1:233087709	C1orf57	II	37
cg24439334	1:2345374	PEX10	I	37
cg20136951	1:2345400	PEX10	II	37
cg20823695	1:2345410	PEX10	II	37
cg07572233	1:234689565	NA	II	37
cg17819085	1:235122803	NA	II	37
cg00178850	1:236559675	EDARADD	II	37
cg01015663	1:23729692	TCEA3	II	37
cg22014430	1:24077973	TCEB3	I	37
cg22341848	1:24106359	C1orf128	II	37
cg17461214	1:241799063	CHML;OPN3	II	37
cg15775914	1:241799084	CHML;OPN3	II	37
cg03611151	1:24229581	CNR2	I	37
cg07967717	1:24229682	CNR2	II	37
cg26856289	1:24307516	SFRS13A	II	37
cg22499893	1:24307535	SFRS13A	II	37
cg04221461	1:243877024	AKT3	II	37
cg11314684	1:244006288	AKT3	II	37
cg11496569	1:244006397	AKT3	II	37
cg08239426	1:244965954	NA	II	37
cg06866616	1:2455264	PANK4	I	37
cg00917251	1:24829987	RCAN3	II	37
cg04095045	1:24882199	C1orf130	II	37
cg00205605	1:2516401	NA	II	37
cg15963463	1:25253237	RUNX3	I	37
cg10951873	1:25254746	RUNX3	II	37
cg10993442	1:25257587	RUNX3	II	37
cg20695936	1:25257624	RUNX3	II	37
cg27537125	1:25349681	NA	II	37
cg12421513	1:25599066	RHD	II	37
cg02931644	1:25747376	RHCE	II	37
cg03519967	1:26010346	MAN1C1	II	37
cg07352544	1:26126233	SEPN1	II	37
cg13876650	1:26146005	FAM54B	II	37
cg05389935	1:26610757	UBXN11	II	37
cg04079139	1:26735245	NA	II	37
cg13092108	1:26857284	RPS6KA1	II	37
cg13867915	1:27050039	ARID1A	II	37
cg22042546	1:27050491	ARID1A	II	37
cg09588020	1:27755803	WASF2	II	37
cg06853416	1:2778841	NA	II	37
cg03937290	1:27852711	NA	II	37
cg07742396	1:27853060	NA	II	37
cg06827976	1:27950589	FGR	II	37
cg21691065	1:2804835	NA	II	37
cg19802390	1:2840177	NA	I	37
cg25618424	1:2989307	PRDM16	II	37
cg12297125	1:2996522	PRDM16	I	37
cg00806481	1:2996650	PRDM16	I	37
cg04134748	1:3052175	PRDM16	I	37
cg22510139	1:3058822	PRDM16	II	37
cg10493186	1:3134756	PRDM16	I	37
cg26070757	1:31402242	NA	II	37
cg21929761	1:32250675	NA	II	37
cg26219182	1:32687590	EIF3I;C1orf91	II	37
cg03126058	1:3282757	PRDM16	I	37
cg15482893	1:32837667	BSDC1	II	37
cg15059804	1:33766318	ZNF362	II	37
cg22400959	1:3458577	MEGF6	II	37
cg27055894	1:3590920	TP73	II	37
cg26055950	1:3600852	TP73	I	37
cg17471939	1:3600879	TP73	I	37
cg04411044	1:36191660	NA	II	37
cg26105278	1:3624054	TP73	II	37
cg09874754	1:36574629	NA	I	37
cg17139085	1:36787356	NA	II	37
cg23672278	1:36787678	FAM176B	II	37
cg22721579	1:36787932	FAM176B	I	37
cg14523574	1:36948570	CSF3R	II	37
cg13057898	1:3703894	LRRC47	I	37
cg23715749	1:37413867	GRIK3	II	37
cg19872095	1:37941263	ZC3H12A	II	37
cg01937809	1:37941854	ZC3H12A	II	37
cg01020987	1:3816166	C1orf174;LOC100133612	II	37
cg10944802	1:38506462	NA	II	37
cg12622182	1:38513641	POU3F1	II	37
cg14656441	1:39500070	NDUFS5	II	37
cg01858866	1:40040016	PABPC4	II	37
cg24142464	1:40040489	PABPC4	II	37
cg06803614	1:40133581	NT5C1A	II	37
cg01763916	1:40849202	SMAP2	II	37
cg11674448	1:41711766	NA	II	37
cg01715384	1:41853403	NA	II	37
cg16736826	1:41951512	EDN2	II	37
cg09160123	1:41981735	HIVEP3	II	37
cg19637387	1:41981860	HIVEP3	II	37
cg11735008	1:42380309	HIVEP3	II	37
cg01465596	1:42381916	HIVEP3	II	37
cg23762517	1:42384310	HIVEP3	II	37
cg25607920	1:42384365	HIVEP3	I	37
cg26038582	1:42384390	HIVEP3	I	37
cg03884592	1:42384474	HIVEP3	II	37
cg15937073	1:42384564	HIVEP3	II	37
cg17098103	1:42385160	HIVEP3	II	37
cg15542713	1:42385581	HIVEP3	II	37
cg16145216	1:42385662	HIVEP3	I	37
cg24049493	1:42385941	HIVEP3	II	37
cg17985311	1:42801965	FOXJ3	II	37
cg23917006	1:43207294	CLDN19	II	37
cg01924561	1:43416103	SLC2A1	II	37
cg05802386	1:43422920	SLC2A1	II	37
cg10965178	1:43766752	TIE1	I	37
cg22816909	1:44456739	B4GALT2;CCDC24	II	37
cg11134246	1:44458001	CCDC24	II	37
cg13985198	1:45242073	SNORD46;RPS8;SNORD38A	I	37
cg18806997	1:45242078	SNORD46;RPS8;SNORD38A	II	37
cg12275060	1:45279329	BTBD19	II	37
cg03912703	1:45279349	BTBD19	II	37
cg16342298	1:47902085	FOXD2	II	37
cg23090529	1:51442133	NA	II	37
cg21140898	1:51442318	NA	I	37
cg20967006	1:52343400	NRD1	II	37
cg25629790	1:53527412	PODN	II	37
cg09977376	1:53951348	NA	II	37
cg24741609	1:54122060	GLIS1	II	37
cg15089077	1:55246867	TTC22	II	37
cg19022697	1:55247140	TTC22	I	37
cg13209388	1:6355060	ACOT7	II	37
cg13300480	1:64485696	ROR1	II	37
cg24050109	1:6501240	ESPN	II	37
cg07996785	1:65775125	DNAJC6	II	37
cg02994349	1:66999753	SGIP1	II	37
cg19406367	1:66999929	SGIP1	II	37
cg03140521	1:68299388	GNG12	II	37
cg13184736	1:68299409	GNG12	I	37
cg13399816	1:68299468	GNG12	II	37
cg25189904	1:68299493	GNG12	II	37
cg26764244	1:68299511	GNG12	II	37
cg20611882	1:68696709	GPR177	I	37
cg23972860	1:7395024	CAMTA1	II	37
cg00423486	1:8491132	RERE	II	37
cg14404418	1:85085337	NA	II	37
cg19925186	1:89725637	GBP5	II	37
cg20146909	1:90289611	LRRC8D	II	37
cg01782024	1:91989267	CDC7	II	37
cg10399789	1:92945668	GFI1	II	37
cg09662411	1:92946132	GFI1	II	37
cg06338710	1:92946187	GFI1	II	37
cg18146737	1:92946700	GFI1	I	37
cg12876356	1:92946825	GFI1	II	37
cg18316974	1:92947035	GFI1	I	37
cg09935388	1:92947588	GFI1	II	37
cg14179389	1:92947961	GFI1	I	37
cg18785742	1:9318091	H6PD	II	37
cg09256832	1:9382878	SPSB1	II	37
cg01437439	1:9383245	SPSB1	II	37
cg00116430	1:94188268	NA	I	37
cg16295156	1:9466328	NA	II	37
cg24049050	1:94702435	ARHGAP29	II	37
cg12547807	1:9473751	NA	II	37
cg16526047	1:949893	ISG15	II	37
cg08940075	1:95388680	CNN3	II	37
cg05341549	1:9774742	PIK3CD	II	37
cg03986322	1:9789699	CLSTN1	II	37
cg11405655	1:999599	NA	II	37
cg08397758	10:100174853	PYROXD2	II	37
cg24591300	10:100993025	HPSE2	II	37
cg22957360	10:101282572	NA	I	37
cg07044859	10:101282883	NA	I	37
cg19103219	10:101287059	NA	II	37
cg13424029	10:101297508	NA	I	37
cg15903032	10:101297605	NA	II	37
cg23615741	10:101297642	NA	I	37
cg26351966	10:102106080	SCD	II	37
cg24503796	10:102107676	SCD	II	37
cg25227803	10:102239027	WNT8B	II	37
cg23046844	10:102322911	NA	II	37
cg26756208	10:102414910	NA	II	37
cg03271893	10:102760970	LZTS2	II	37
cg15428620	10:102792835	SFXN3	II	37
cg15302379	10:102821848	KAZALD1	II	37
cg17333042	10:102822201	KAZALD1	II	37
cg06700877	10:104169610	PSD	I	37
cg04481603	10:104182930	NA	II	37
cg09701700	10:104194843	MIR146B	II	37
cg08101174	10:104196541	NA	II	37
cg02507296	10:104211328	C10orf95	II	37
cg06361405	10:104434010	ARL3	II	37
cg26640901	10:104536035	C10orf26	II	37
cg02167201	10:105209452	CALHM2	II	37
cg26589669	10:106028206	GSTO2	II	37
cg12494529	10:1082432	C10orf110	II	37
cg24838825	10:111693923	NA	II	37
cg05214460	10:111766841	ADD3	II	37
cg24495528	10:112402748	RBM20	II	37
cg05329352	10:112838983	ADRA2A	II	37
cg14165660	10:112889349	NA	II	37
cg17900199	10:1156548	WDR37	I	37
cg10858945	10:116528318	NA	II	37
cg07743805	10:116528581	NA	II	37
cg18621256	10:119221444	NA	II	37
cg24539517	10:121161258	GRK5	II	37
cg20345915	10:121296042	RGS10	I	37
cg00183239	10:12164781	DHTKD1	II	37
cg23720331	10:123873670	TACC2	II	37
cg07819944	10:124897153	HMX3	II	37
cg15550234	10:125672992	NA	II	37
cg24759108	10:126223401	LHPP	II	37
cg25043050	10:129534107	FOXI2	II	37
cg15601164	10:130832336	NA	II	37
cg08881175	10:130832393	NA	II	37
cg18747408	10:130841097	NA	II	37
cg00652657	10:131761587	EBF3	II	37
cg13289827	10:134752472	C10orf93	II	37
cg07219844	10:135123764	ZNF511;TUBGCP2	II	37
cg27165835	10:135195081	PAOX	II	37
cg25464840	10:14372910	FRMD4A	II	37
cg13905757	10:15411709	FAM171A1	II	37
cg00177243	10:18434068	CACNB2	II	37
cg00476617	10:18492374	CACNB2	II	37
cg14357089	10:18550033	CACNB2	II	37
cg22858500	10:18629006	CACNB2	II	37
cg24128066	10:18689503	CACNB2	II	37
cg04813697	10:22920025	PIP4K2A	I	37
cg17767185	10:22944961	PIP4K2A	II	37
cg18325841	10:25006183	ARHGAP21	II	37
cg10317175	10:25247855	NA	II	37
cg11019430	10:29096857	NA	II	37
cg23648810	10:30337992	KIAA1462	II	37
cg01062834	10:30348632	KIAA1462	II	37
cg25212025	10:34602937	PARD3	II	37
cg04685387	10:34925640	PARD3	II	37
cg14656043	10:35419996	CREM	II	37
cg24287110	10:3824687	KLF6	II	37
cg25124943	10:4117248	NA	II	37
cg09848445	10:43601862	RET	I	37
cg14034325	10:43891459	HNRNPF	II	37
cg04641860	10:43891547	HNRNPF	II	37
cg00326958	10:43892075	HNRNPF	II	37
cg03696346	10:44101789	ZNF485	II	37
cg02313434	10:5508980	NA	II	37
cg19016062	10:5904561	ANKRD16	II	37
cg18262201	10:6187854	PFKFB3	II	37
cg00122944	10:6227266	PFKFB3	II	37
cg25953130	10:63753550	ARID5B	II	37
cg00928816	10:63809098	ARID5B	II	37
cg07520810	10:63809149	ARID5B	II	37
cg16401465	10:63809170	ARID5B	II	37
cg20684110	10:64565750	ADO	I	37
cg01005506	10:64565768	ADO	II	37
cg12474798	10:64565772	ADO	I	37
cg00210249	10:71135679	HK1	II	37
cg20408402	10:72362452	PRF1	II	37
cg23059461	10:72362694	PRF1	II	37
cg02503850	10:72432552	ADAMTS14	II	37
cg10750182	10:73497514	C10orf105;CDH23	II	37
cg17372758	10:73976798	ASCC1;C10orf104	I	37
cg23685969	10:73976821	ASCC1;C10orf104	II	37
cg12147622	10:74021432	NA	II	37
cg01839993	10:74034644	DDIT4	II	37
cg20897136	10:74034667	DDIT4	II	37
cg04858631	10:74035570	DDIT4	II	37
cg04939496	10:75669647	PLAU	II	37
cg23198334	10:76179907	ADK	II	37
cg12864721	10:77164987	C10orf41	I	37
cg23657179	10:77165025	C10orf41	II	37
cg15182635	10:77165167	C10orf41	I	37
cg02407266	10:79637979	DLG5	II	37
cg01451604	10:80691791	NA	II	37
cg03450842	10:80834947	ZMIZ1	II	37
cg02145310	10:80844809	ZMIZ1	II	37
cg17823346	10:80848143	ZMIZ1	II	37
cg17065712	10:80850605	ZMIZ1	II	37
cg14841514	10:80866619	ZMIZ1	I	37
cg11961495	10:80873797	ZMIZ1	I	37
cg14371731	10:81003175	ZMIZ1	I	37
cg11679455	10:8100761	GATA3	I	37
cg05252279	10:81588174	NA	II	37
cg05429117	10:83630419	NA	II	37
cg22539182	10:850393	NA	II	37
cg06296597	10:858900	LARP4B	I	37
cg10376827	10:88730324	AGAP11;C10orf116	II	37
cg23837265	10:88730407	C10orf116;AGAP11	II	37
cg27312979	10:97094453	SORBS1	I	37
cg11028075	10:97200911	SORBS1	II	37
cg25097946	10:97200985	SORBS1	II	37
cg25421530	10:97200987	SORBS1	II	37
cg03190891	10:97201172	SORBS1	II	37
cg19935065	10:98062687	DNTT	II	37
cg10549018	10:98176740	TLL2	II	37
cg02363630	10:99532138	SFRP5	II	37
cg20580833	10:99628950	CRTAC1	II	37
cg06106428	11:110584327	ARHGAP20	II	37
cg11344533	11:111475393	SIK2	II	37
cg20268522	11:112832152	NCAM1	II	37
cg01439566	11:113932189	ZBTB16	II	37
cg04420138	11:113932235	ZBTB16	II	37
cg20268992	11:113953621	ZBTB16	II	37
cg10827488	11:113953838	ZBTB16	II	37
cg17518710	11:113954170	ZBTB16	II	37
cg02991558	11:114128517	NA	II	37
cg03044513	11:116706153	NA	II	37
cg01218206	11:116933977	SIK3	II	37
cg08772028	11:118085736	AMICA1	II	37
cg03234777	11:118095544	AMICA1	II	37
cg14242895	11:118393450	MLL	II	37
cg12678834	11:118753662	CXCR5	II	37
cg18801806	11:118869385	CCDC84	II	37
cg01434349	11:118900337	SLC37A4	II	37
cg25006998	11:119897638	NA	II	37
cg02610360	11:120197521	TMEM136	II	37
cg00395063	11:120210293	ARHGEF12	II	37
cg13024368	11:12030088	DKK3	II	37
cg10908953	11:121322456	SORL1	II	37
cg22327175	11:121323934	SORL1	II	37
cg14239983	11:121337384	SORL1	II	37
cg17389813	11:122060265	LOC399959	II	37
cg10130088	11:122138618	NA	II	37
cg06483559	11:123624914	OR6X1	II	37
cg11944324	11:1296536	TOLLIP	II	37
cg11095027	11:1297066	TOLLIP	II	37
cg26599989	11:1297087	TOLLIP	II	37
cg16983588	11:129793108	PRDM10	II	37
cg10696445	11:1314859	TOLLIP	II	37
cg06610125	11:133823700	IGSF9B	II	37
cg24490227	11:133928292	NA	I	37
cg20451986	11:133928302	NA	I	37
cg02787737	11:133928346	NA	I	37
cg09084200	11:134095863	VPS26B;NCAPD3	II	37
cg27443779	11:14664793	PDE3B;PSMA1	II	37
cg04701181	11:1606344	HCCA2;LOC338651;KRTAP5-1	II	37
cg03864215	11:17408437	KCNJ11	I	37
cg12729894	11:1774378	HCCA2;CTSD	II	37
cg04085571	11:1872753	LSP1	I	37
cg12535090	11:20071677	NAV2	II	37
cg02462416	11:2036573	NA	II	37
cg02704502	11:2036580	NA	II	37
cg09611599	11:20382497	NA	II	37
cg21548340	11:2241518	NA	II	37
cg11419064	11:2291264	ASCL2	II	37
cg07556018	11:2677341	KCNQ1;KCNQ1OT1	II	37
cg13428066	11:2677768	KCNQ1;KCNQ1OT1	II	37
cg01744331	11:2722358	KCNQ1OT1;KCNQ1	I	37
cg07123182	11:2722391	KCNQ1OT1;KCNQ1	I	37
cg16556677	11:2722401	KCNQ1OT1;KCNQ1	II	37
cg26963277	11:2722407	KCNQ1OT1;KCNQ1	I	37
cg05438727	11:2800047	KCNQ1	II	37
cg17333973	11:2847019	KCNQ1	II	37
cg10151367	11:2847642	KCNQ1	I	37
cg07873128	11:3121400	OSBPL5	II	37
cg01971407	11:313624	IFITM1	II	37
cg20045320	11:319555	NA	I	37
cg09122035	11:319667	NA	II	37
cg17990365	11:319718	IFITM3	II	37
cg13087259	11:32193669	NA	II	37
cg05222924	11:32450486	WT1	II	37
cg08787968	11:32451777	WT1	I	37
cg19211915	11:32452513	WT1	II	37
cg22533573	11:32452771	WT1	II	37
cg21769619	11:32454768	WT1	II	37
cg01481251	11:32912719	NA	II	37
cg02224369	11:33758529	CD59	II	37
cg23845009	11:34323678	ABTB2	II	37
cg13755776	11:3602845	NA	I	37
cg15948836	11:36114126	LDLRAD3	II	37
cg15108490	11:36177699	LDLRAD3	II	37
cg07383757	11:3647654	TRPC2	II	37
cg15971656	11:368366	B4GALNT4	II	37
cg24497361	11:3858493	RHOG	II	37
cg07441944	11:44623459	CD82	II	37
cg22761205	11:457256	PTDSS2	II	37
cg25503804	11:46739832	F2	I	37
cg00347584	11:47283025	NR1H3	II	37
cg14099685	11:47546068	CUGBP1	II	37
cg26468891	11:48077221	PTPRJ	II	37
cg00489660	11:57089821	TNKS1BP1	II	37
cg18896032	11:57097718	SSRP1	I	37
cg23966547	11:57174470	SLC43A3	II	37
cg09197783	11:57176720	SLC43A3	II	37
cg16611234	11:58870075	NA	II	37
cg26985798	11:60524323	MS4A15	II	37
cg19254163	11:60623782	GPR44	II	37
cg09445967	11:60634850	ZP1	II	37
cg07250758	11:61049251	VWCE	I	37
cg12616487	11:62379063	ROM1;EML3	II	37
cg03127898	11:62455098	LRRN4CL	II	37
cg15172739	11:62621258	SNORD30;SNORD22;SNORD31;SNHG1	II	37
cg09448652	11:62621367	SNORD30;SNORD22;SNORD31;SNHG1	II	37
cg05512483	11:62621791	SNORD30;SNORD22;SNORD29;SNORD31;SNHG1	II	37
cg21920570	11:63766787	MACROD1	II	37
cg13221074	11:64051814	GPR137;BAD	II	37
cg23003085	11:64084321	PRDX5;TRMT112	II	37
cg00022866	11:64108440	CCDC88B	II	37
cg18585107	11:64138839	RPS6KA4	I	37
cg01654638	11:64764395	BATF2	II	37
cg21717508	11:64793846	SNX15	II	37
cg20714487	11:64918439	NA	II	37
cg24710503	11:65078974	NA	II	37
cg04261607	11:65150871	SLC25A45	II	37
cg22417398	11:65293094	SCYL1	II	37
cg20051715	11:65639798	EFEMP2	II	37
cg04337534	11:65816809	GAL3ST3	II	37
cg09700701	11:65816819	GAL3ST3	II	37
cg20149625	11:66026159	KLC2	II	37
cg17421890	11:66026390	KLC2	II	37
cg25879836	11:6632799	TAF10	I	37
cg27560292	11:6632884	TAF10	II	37
cg02740606	11:67206418	CORO1B;PTPRCAP	I	37
cg17690322	11:67206434	CORO1B;PTPRCAP	II	37
cg01972009	11:67273431	PITPNM1	II	37
cg04383058	11:67273507	PITPNM1	I	37
cg24051242	11:68096138	LRP5	II	37
cg10420527	11:68138505	LRP5	II	37
cg09578155	11:68141470	LRP5	II	37
cg14624207	11:68142198	LRP5	II	37
cg02370022	11:68866745	NA	II	37
cg02660097	11:68866761	NA	II	37
cg11152384	11:68934300	NA	II	37
cg16061668	11:70257149	CTTN	II	37
cg11263997	11:70257280	CTTN	I	37
cg23261640	11:70280489	CTTN	I	37
cg10395806	11:70280601	CTTN	I	37
cg19089328	11:71210210	NADSYN1	II	37
cg00153942	11:71249212	KRTAP5-8	II	37
cg01824063	11:71276654	KRTAP5-10	II	37
cg12298445	11:72438603	ARAP1	II	37
cg06382664	11:73098877	RELT	II	37
cg24212377	11:73110989	NA	II	37
cg01901332	11:75031054	ARRB1	II	37
cg02149899	11:75993521	NA	II	37
cg11261850	11:76320970	NA	II	37
cg27274382	11:76376064	LRRC32	II	37
cg13633560	11:76380921	LRRC32	II	37
cg10788371	11:76381040	LRRC32	II	37
cg13985437	11:76381044	LRRC32	II	37
cg07202214	11:76381081	LRRC32	II	37
cg20533899	11:76381105	LRRC32	II	37
cg01439670	11:76381165	LRRC32	II	37
cg25625514	11:76535564	NA	II	37
cg10010533	11:82445170	FAM181B	I	37
cg23162201	11:8280741	LMO1	I	37
cg04740205	11:82871065	PCF11	II	37
cg24134897	11:859670	TSPAN4	I	37
cg18028767	11:859873	TSPAN4	II	37
cg10155725	11:86380814	ME3	II	37
cg24947694	11:86387554	NA	II	37
cg19563365	11:86508399	NA	II	37
cg11660018	11:86510915	PRSS23	II	37
cg23771366	11:86510998	PRSS23	II	37
cg23351584	11:86512100	PRSS23	II	37
cg12223997	11:9159596	NA	II	37
cg01314044	11:94246036	NA	II	37
cg02736016	12:1017144	WNK1	II	37
cg14602222	12:1025663	RAD52	I	37
cg25684105	12:104613662	TXNRD1	II	37
cg25174412	12:105803653	NA	II	37
cg21834204	12:107381471	MTERFD3	II	37
cg13935577	12:107974897	BTBD11	I	37
cg04530628	12:109003704	NA	II	37
cg01389506	12:109203581	SSH1	II	37
cg03803818	12:110637414	IFT81	II	37
cg23878241	12:111019734	PPTC7	I	37
cg07932199	12:112008034	ATXN2	II	37
cg11787160	12:113515332	DTX1	II	37
cg04944536	12:116756890	NA	I	37
cg13645530	12:116756948	NA	I	37
cg23975840	12:117042895	NA	II	37
cg18241780	12:118620216	TAOK3	II	37
cg07986378	12:11898284	ETV6	II	37
cg23688411	12:120907854	SFRS9;DYNLL1	I	37
cg26716839	12:121146848	UNC119B	II	37
cg18919541	12:121530737	NA	II	37
cg26996569	12:121829743	NA	II	37
cg26995224	12:121974146	KDM2B	II	37
cg13708645	12:121974305	KDM2B	II	37
cg00853733	12:122244223	SETD1B	I	37
cg15233611	12:122244660	SETD1B	II	37
cg04716447	12:122444621	NA	I	37
cg05957567	12:122467228	BCL7A	I	37
cg20670946	12:122502170	NA	II	37
cg18555411	12:122618241	MLXIP	II	37
cg24271203	12:122658897	IL31;LRRC43	II	37
cg08120831	12:122669186	LRRC43	II	37
cg19529732	12:122712101	DIABLO	I	37
cg11599718	12:123357128	VPS37B	II	37
cg08176694	12:123519157	PITPNM2	II	37
cg10672416	12:123718706	C12orf65	II	37
cg13672514	12:123869502	SETD8	II	37
cg05677062	12:123874707	SETD8	I	37
cg00308065	12:124422135	CCDC92	II	37
cg03507593	12:124939480	NCOR2	I	37
cg12095353	12:125369577	NA	II	37
cg16119613	12:127762762	NA	II	37
cg21733098	12:127931219	NA	II	37
cg15985905	12:128078475	NA	II	37
cg07057831	12:131323042	STX2	II	37
cg09717146	12:131715773	NA	II	37
cg12103569	12:132258560	SFRS8	II	37
cg20697394	12:132918305	NA	II	37
cg09735822	12:133015059	NA	II	37
cg18158306	12:133135032	FBRSL1	II	37
cg06791426	12:133135361	FBRSL1	II	37
cg03140135	12:13350820	EMP1	II	37
cg20591407	12:1642663	NA	II	37
cg18633600	12:1940452	LRTM2;CACNA2D4	II	37
cg24105081	12:1947479	CACNA2D4	I	37
cg10520740	12:1952798	CACNA2D4	II	37
cg07807026	12:2041581	NA	II	37
cg03131366	12:2041707	NA	II	37
cg08160085	12:2045730	NA	II	37
cg23367478	12:20521299	PDE3A	II	37
cg05660670	12:20521635	PDE3A	II	37
cg08551027	12:21589206	PYROXD1	II	37
cg04027548	12:21926447	KCNJ8	I	37
cg02959759	12:2801584	CACNA1C	II	37
cg14741228	12:31476479	FAM60A;FLJ13224	II	37
cg03935116	12:31476565	FAM60A;FLJ13224	II	37
cg03224812	12:3807404	EFCAB4B	II	37
cg02375409	12:4488749	FGF23	II	37
cg07178945	12:4488800	FGF23	II	37
cg23219570	12:4488893	FGF23	II	37
cg07469402	12:45444767	DBX2	I	37
cg18216249	12:48100805	RPAP3	II	37
cg22789605	12:51419164	SLC11A2	II	37
cg27178191	12:51819149	SLC4A8	II	37
cg09039672	12:52367989	ACVR1B	II	37
cg15074033	12:52652462	NA	I	37
cg20072118	12:52653637	NA	II	37
cg05358758	12:52947004	KRT71	II	37
cg03348792	12:53075482	KRT1	II	37
cg24504361	12:53297987	KRT8	II	37
cg10843343	12:53298027	KRT8	I	37
cg09107344	12:53612734	RARG	II	37
cg20059012	12:53613154	RARG	I	37
cg20408175	12:53693169	PFDN5;C12orf10	II	37
cg25096368	12:54150616	NA	II	37
cg19641804	12:54653065	CBX5	II	37
cg02583484	12:54677008	HNRNPA1;HNRPA1L-2	II	37
cg23140706	12:54689278	NFE2	II	37
cg17230002	12:54689504	NFE2	II	37
cg01919377	12:5539832	NTF3	II	37
cg16237191	12:55945613	OR6C4	II	37
cg22950598	12:56139862	GDF11	II	37
cg26477856	12:56324915	DGKA	II	37
cg22876908	12:56325149	DGKA	II	37
cg24324354	12:58004248	GEFT	II	37
cg06314111	12:58119915	AGAP2;LOC100130776	I	37
cg01834979	12:58119918	AGAP2;LOC100130776	II	37
cg23551979	12:6165683	VWF	II	37
cg26819609	12:6165816	VWF	II	37
cg07533239	12:6422131	PLEKHG6	II	37
cg14292572	12:67665055	CAND1	II	37
cg16011250	12:68024459	NA	II	37
cg24448421	12:68737061	NA	II	37
cg20006825	12:6874964	PTMS	II	37
cg10970328	12:6931525	GPR162	II	37
cg26276120	12:6977747	TPI1	II	37
cg22335340	12:7055153	PTPN6;C12orf57	II	37
cg21439672	12:7260546	C1RL;LOC283314	II	37
cg07027613	12:7260608	C1RL;LOC283314	II	37
cg21990700	12:7260776	LOC283314;C1RL	II	37
cg20722088	12:89742886	DUSP6	II	37
cg09912793	12:9066382	PHC1	II	37
cg04961225	12:91332479	NA	II	37
cg19554457	12:93774772	NUDT4;NUDT4P1	II	37
cg12877335	12:94539319	NA	II	37
cg10424892	12:9602245	DDX12	II	37
cg11146034	12:96590670	ELK3	II	37
cg02637282	12:98768240	NA	II	37
cg19635644	13:100007277	UBAC2;MIR623	II	37
cg18383890	13:100636252	ZIC2	II	37
cg26574777	13:100927476	PCCA	II	37
cg05673756	13:102068650	NALCN	I	37
cg20124610	13:111357885	CARS2	II	37
cg07770777	13:113528375	ATP11A	II	37
cg25745937	13:113630173	MCF2L	II	37
cg16822035	13:113633379	MCF2L	II	37
cg14765414	13:113652335	MCF2L	II	37
cg01899620	13:113689422	MCF2L	II	37
cg06885459	13:113689728	MCF2L	II	37
cg01435643	13:113689776	MCF2L	I	37
cg11451477	13:113974478	LAMP1	II	37
cg27560367	13:114144049	DCUN1D2;TMCO3	II	37
cg03641640	13:114776416	RASA3	I	37
cg02402946	13:21035079	CRYL1	II	37
cg06264663	13:21563415	LATS2	II	37
cg00893603	13:26587011	ATP8A2	II	37
cg23681440	13:27498239	NA	II	37
cg06935361	13:32964454	BRCA2	II	37
cg21392700	13:36049335	MAB21L1;MIR548F5;NBEA	II	37
cg05093686	13:36050788	MAB21L1;MIR548F5;NBEA	II	37
cg13446906	13:36051073	MIR548F5;NBEA;MAB21L1	II	37
cg08164233	13:37394589	RFXAP	II	37
cg06648759	13:40892751	NA	II	37
cg12979844	13:46425929	SIAH3	II	37
cg25658983	13:46426026	SIAH3	II	37
cg02985540	13:46964186	NA	II	37
cg16071219	13:48986124	LPAR6;RB1	I	37
cg02013841	13:49159767	NA	II	37
cg05394800	13:50707050	NA	I	37
cg10359157	13:51418020	DLEU7	I	37
cg27467282	13:52116184	NA	II	37
cg23126342	13:67801125	PCDH9	II	37
cg04757411	13:76259545	LMO7	II	37
cg14675361	13:76334583	LMO7	II	37
cg10581837	13:76334707	LMO7	II	37
cg02714303	13:76334728	LMO7	II	37
cg12166476	13:76334866	LMO7	II	37
cg22952787	13:77567402	CLN5	II	37
cg19211853	13:79968216	RBM26	I	37
cg16969872	13:79968324	RBM26	II	37
cg10304534	13:95844361	ABCC4	II	37
cg13452162	13:96204518	CLDN10	II	37
cg24426691	13:96204669	CLDN10	I	37
cg24714606	13:98019621	MBNL2	II	37
cg18252924	13:99129256	STK24	II	37
cg20375836	13:99135543	STK24	I	37
cg19300307	13:99136580	STK24	I	37
cg01185345	13:99218287	STK24	II	37
cg24981097	13:99224694	STK24	II	37
cg04362790	14:100223811	NA	I	37
cg04638655	14:101529855	MIR541	II	37
cg16241684	14:101711890	NA	I	37
cg27016114	14:101712466	NA	I	37
cg17904575	14:102290370	PPP2R5C	II	37
cg06819357	14:102928437	TECPR2	II	37
cg01565703	14:103245090	TRAF3	II	37
cg15950273	14:103367306	TRAF3	II	37
cg24154132	14:103367632	TRAF3	II	37
cg09940677	14:103415458	CDC42BPB	II	37
cg04987734	14:103415873	CDC42BPB	II	37
cg04189326	14:103481271	CDC42BPB	II	37
cg26242531	14:104190678	ZFYVE21	II	37
cg03509898	14:104190750	ZFYVE21	II	37
cg21167502	14:104195666	ZFYVE21	II	37
cg15963913	14:104196003	ZFYVE21	II	37
cg18991417	14:104391679	NA	II	37
cg15421321	14:105618816	JAG2	I	37
cg00808648	14:105779910	PACS2	II	37
cg12158535	14:105857250	PACS2	II	37
cg01513913	14:106329158	NA	II	37
cg13074055	14:106329206	NA	II	37
cg23594345	14:106329607	NA	II	37
cg01208318	14:106329652	NA	II	37
cg27113548	14:106354912	NA	I	37
cg09974965	14:106361640	NA	II	37
cg02150926	14:106361667	NA	I	37
cg16558846	14:106373308	NA	II	37
cg03224013	14:106382726	KIAA0125	II	37
cg11195909	14:106383155	KIAA0125	II	37
cg18686153	14:106933960	NA	II	37
cg09350536	14:23236725	OXA1L	II	37
cg14291900	14:23294368	NA	II	37
cg04539476	14:23351487	REM2	II	37
cg00609473	14:23351842	REM2	II	37
cg24681208	14:23351876	REM2	II	37
cg07042014	14:24783620	LTB4R	II	37
cg18331348	14:35810887	NA	II	37
cg16518861	14:35871715	NFKBIA	II	37
cg00689225	14:35871954	NFKBIA	II	37
cg04545963	14:35872393	NFKBIA	I	37
cg11700584	14:50088544	RPL36AL;MGAT2	II	37
cg22805381	14:51760188	NA	II	37
cg18369034	14:52733216	PTGDR	II	37
cg09208942	14:52794647	PTGER2	II	37
cg01268763	14:53618419	DDHD1	I	37
cg04937184	14:54423845	BMP4	I	37
cg18828619	14:56615077	PELI2	II	37
cg19859698	14:61822607	PRKCH	II	37
cg10855746	14:61938004	PRKCH	II	37
cg01860774	14:64969374	ZBTB25	II	37
cg08170227	14:69422517	ACTN1	II	37
cg10530793	14:69821049	GALNTL1	II	37
cg06934523	14:70077930	KIAA0247	II	37
cg01498900	14:74035742	ACOT2	II	37
cg02064724	14:74179953	PNMA1	II	37
cg01731783	14:74211788	C14orf43	II	37
cg22851561	14:74214183	C14orf43	II	37
cg16398761	14:74220238	C14orf43	I	37
cg24996979	14:74223355	C14orf43	II	37
cg10919522	14:74227441	C14orf43	II	37
cg03519879	14:74227499	C14orf43	II	37
cg13976502	14:74227875	C14orf43	II	37
cg16702313	14:74251926	C14orf43	II	37
cg13158272	14:74257174	NA	II	37
cg18914023	14:74868443	NA	II	37
cg13038618	14:77467391	NA	II	37
cg14544289	14:78051204	SPTLC2	I	37
cg13525276	14:81426012	TSHR	II	37
cg18625627	14:81426015	TSHR	II	37
cg10334928	14:81865007	STON2	II	37
cg21227253	14:86050984	FLRT2	I	37
cg16288101	14:88621538	NA	II	37
cg07941108	14:90741814	NA	II	37
cg05875421	14:91709951	GPR68	II	37
cg07063068	14:91711033	GPR68	II	37
cg10814005	14:91711041	GPR68	II	37
cg07112604	14:91836354	CCDC88C	II	37
cg20303561	14:91881497	CCDC88C	II	37
cg16555466	14:92042333	C14orf184	II	37
cg01499816	14:92807984	SLC24A4	II	37
cg25066772	14:93136682	RIN3	II	37
cg05284742	14:93552128	ITPK1	II	37
cg01956154	14:94423399	ASB2	II	37
cg15817482	14:94423801	ASB2	II	37
cg03389164	14:94423872	ASB2	II	37
cg09247392	14:94424156	ASB2	II	37
cg20902353	14:94425114	ASB2	II	37
cg08257009	14:94812770	NA	II	37
cg26102435	14:99507062	NA	I	37
cg13049261	14:99879199	SETD3	II	37
cg05575505	15:101262162	NA	II	37
cg05194346	15:101305443	NA	II	37
cg26554302	15:22467326	NA	II	37
cg21125207	15:22547896	NA	II	37
cg26062856	15:26109425	ATP10A	II	37
cg17174275	15:26109429	ATP10A	II	37
cg10768063	15:29213736	APBA2	II	37
cg19847577	15:29213748	APBA2	II	37
cg02964434	15:31617537	NA	II	37
cg11739148	15:31622112	KLF13	II	37
cg26146569	15:31637592	KLF13	II	37
cg04189320	15:31691214	NA	II	37
cg25292882	15:39431467	NA	II	37
cg05886626	15:39873553	THBS1	II	37
cg03316752	15:40069497	FSIP1	II	37
cg14428590	15:40076065	FSIP1	II	37
cg20059928	15:40361485	NA	II	37
cg09749364	15:40384779	BMF	II	37
cg26844633	15:40635904	NA	II	37
cg00563348	15:41184109	NA	II	37
cg17082634	15:41850503	TYRO3	II	37
cg09206294	15:42072687	MAPKBP1	II	37
cg23198793	15:42694406	CAPN3	I	37
cg22377043	15:43809486	MAP1A	II	37
cg25008614	15:44956192	SPG11	II	37
cg02341571	15:44968935	PATL2	II	37
cg05439368	15:45028098	TRIM69	II	37
cg01138448	15:45028595	TRIM69	II	37
cg23413924	15:45427734	DUOX1	I	37
cg10858677	15:49356663	NA	II	37
cg27332104	15:52386161	NA	II	37
cg27633342	15:52588279	MYO5C	II	37
cg10547387	15:55987268	PRTG	II	37
cg08857201	15:56536865	RFX7	II	37
cg20468883	15:59982396	BNIP2	II	37
cg21756476	15:61182765	RORA	II	37
cg11445634	15:61821004	NA	II	37
cg10403394	15:63349192	TPM1	II	37
cg17207590	15:63570580	APH1B	II	37
cg17927313	15:65151592	PLEKHO2	II	37
cg19459791	15:65363022	NA	II	37
cg03489965	15:65368982	LOC390594	II	37
cg10619342	15:65369005	LOC390594	II	37
cg23058194	15:65369127	LOC390594	I	37
cg00910882	15:65648312	IGDCC3	II	37
cg03683250	15:66085298	DENND4A	II	37
cg25587091	15:66125463	NA	II	37
cg18091264	15:66795595	SNORD18A;RPL4;SNORD18B;SNORD16	II	37
cg27514333	15:66996626	SMAD6	II	37
cg17232357	15:67012832	SMAD6	II	37
cg25793587	15:67383147	SMAD3	II	37
cg03480935	15:67417860	SMAD3	II	37
cg00604410	15:67417899	SMAD3	II	37
cg01362115	15:68075218	MAP2K5	II	37
cg23793686	15:68133972	NA	II	37
cg02793162	15:68958534	CORO2B	II	37
cg07987890	15:69366322	MIR548H4	II	37
cg21963854	15:69366348	MIR548H4	II	37
cg24399529	15:69373153	MIR548H4;TMEM84	II	37
cg19265300	15:69702702	NA	II	37
cg10381071	15:70391035	TLE3	I	37
cg24327132	15:72520632	PKM2	II	37
cg09651136	15:72525012	PKM2	II	37
cg00028013	15:74218697	LOXL1	II	37
cg14852355	15:74238744	LOXL1	II	37
cg21063758	15:74422761	ISLR2;LOC283731	II	37
cg18468796	15:74612177	CCDC33	II	37
cg18335991	15:74724562	SEMA7A	II	37
cg00310412	15:74724918	SEMA7A	II	37
cg11152412	15:74927688	EDC3	II	37
cg23680900	15:75017924	CYP1A1	II	37
cg12101586	15:75019203	CYP1A1	I	37
cg13828047	15:75182130	MPI	II	37
cg25839482	15:75931953	IMP3	II	37
cg23387863	15:77472416	SGK269	II	37
cg20059377	15:78369232	TBC1D2B	II	37
cg02279625	15:78384520	SH2D7	II	37
cg18946533	15:78384840	SH2D7	II	37
cg13642872	15:78527113	ACSBG1	II	37
cg22563815	15:78856949	CHRNA5	II	37
cg19696491	15:78857124	CHRNA5	II	37
cg14899065	15:81587108	IL16	II	37
cg20726664	15:86168936	AKAP13	II	37
cg15029032	15:86294644	NA	II	37
cg18824446	15:89154058	MIR7-2	II	37
cg10850792	15:89531046	NA	II	37
cg11597157	15:90171643	KIF7	I	37
cg02161701	15:90199179	KIF7	II	37
cg23161492	15:90357202	ANPEP	II	37
cg13834112	15:90361639	NA	II	37
cg19601144	15:90614743	ZNF710	II	37
cg24924577	15:90735148	SEMA4B	II	37
cg00756943	15:91208460	NA	II	37
cg00207731	15:91416118	FURIN	II	37
cg26405020	15:91427363	FES	II	37
cg08022502	15:91479023	UNC45A	II	37
cg14295110	15:92395641	SLCO3A1	II	37
cg00548098	16:11295667	NA	II	37
cg26504467	16:11318653	NA	II	37
cg27550441	16:14530550	PARN	II	37
cg07456681	16:15146876	NTAN1	II	37
cg26751513	16:1542910	TELO2	II	37
cg08118908	16:15787920	NDE1	I	37
cg06361984	16:15787940	NDE1	II	37
cg09109383	16:16083164	ABCC1	II	37
cg08825291	16:16327241	NOMO3	II	37
cg16794579	16:17562419	XYLT1	II	37
cg06321596	16:17562960	XYLT1	II	37
cg01724917	16:17563028	XYLT1	II	37
cg04359840	16:17563300	XYLT1	II	37
cg09540102	16:1822124	NME3;MRPS34;EME2	I	37
cg19030554	16:1822289	NME3;MRPS34;EME2	II	37
cg02871659	16:2014063	SNHG9;SNORA64;SNORA78;RPS2	II	37
cg06478823	16:20774873	ACSM3	II	37
cg04119529	16:2094667	NTHL1	I	37
cg13951797	16:2204381	TRAF7	II	37
cg09219877	16:2287294	DNASE1L2	II	37
cg04666465	16:23520563	GGA2	II	37
cg26937798	16:27326054	IL4R	II	37
cg06293169	16:2803839	SRRM2;LOC100128788	II	37
cg08766770	16:28123059	XPO6	II	37
cg00468395	16:28193063	XPO6	II	37
cg08604596	16:28565976	CCDC101	II	37
cg26988253	16:29001682	LAT	II	37
cg01643605	16:29040623	NA	I	37
cg03789791	16:29166049	NA	II	37
cg04315923	16:29634191	NA	I	37
cg06153467	16:29647520	NA	II	37
cg23083984	16:29675846	SPN	II	37
cg01681367	16:29676071	SPN	I	37
cg06177555	16:29678624	SPN	II	37
cg15777760	16:29832180	C16orf53;MVP	II	37
cg09010156	16:29836211	MVP	II	37
cg00583733	16:30075102	ALDOA	II	37
cg27583010	16:30198505	CORO1A;LOC606724	I	37
cg05099952	16:30367546	CD2BP2	I	37
cg24033122	16:30485383	ITGAL	II	37
cg09099830	16:30485485	ITGAL	I	37
cg16391678	16:30485597	ITGAL	I	37
cg04716530	16:30485684	ITGAL	I	37
cg16519923	16:30485810	ITGAL	II	37
cg06235438	16:30485966	ITGAL	II	37
cg06972908	16:30488321	ITGAL	II	37
cg06360776	16:30545507	ZNF747	I	37
cg10510742	16:30620917	ZNF689	I	37
cg04232972	16:30671644	NA	II	37
cg07069636	16:30671749	NA	II	37
cg11824827	16:31075547	ZNF668	II	37
cg01305745	16:31106788	VKORC1	I	37
cg05299836	16:31119067	BCKDK	II	37
cg26724967	16:3115223	IL32	II	37
cg23813257	16:3115286	IL32	II	37
cg27646484	16:31210736	NA	II	37
cg27615603	16:31213045	PYCARD	II	37
cg04701628	16:31492263	NA	I	37
cg27592424	16:31515409	C16orf58	II	37
cg27118035	16:31891978	ZNF267	II	37
cg04692023	16:33815990	NA	II	37
cg03660377	16:368048	AXIN1	I	37
cg01207684	16:4103167	ADCY9	I	37
cg12486287	16:4421643	VASN;CORO7	II	37
cg02048412	16:4421654	VASN;CORO7	II	37
cg13247990	16:46782176	MYLK3	II	37
cg09265392	16:49910216	NA	I	37
cg26681628	16:54210550	NA	II	37
cg01951879	16:54315840	NA	I	37
cg06663317	16:56641101	MT2A	II	37
cg10453071	16:57513414	DOK4	II	37
cg09322513	16:65555681	LOC283867	II	37
cg13500388	16:67062135	CBFB	II	37
cg02162324	16:67196462	HSF4;FBXL8	II	37
cg04030401	16:67196699	HSF4;FBXL8	II	37
cg00496272	16:67877232	CENPT;THAP11	II	37
cg01083131	16:67877413	THAP11;CENPT	II	37
cg06575692	16:68112968	DUS2L	II	37
cg04636834	16:685580	C16orf13	II	37
cg01120509	16:698230	WDR90;FAM195A	I	37
cg02544257	16:70510663	FUK	II	37
cg00888605	16:71523475	ZNF19	II	37
cg07506795	16:71523560	ZNF19	II	37
cg05969150	16:72882495	ZFHX3	II	37
cg27262054	16:73067525	ZFHX3	I	37
cg03792876	16:73243	NA	II	37
cg09465703	16:733842	JMJD8	I	37
cg05542681	16:744328	FBXL16	I	37
cg02538248	16:75045643	ZNRF1	II	37
cg03485667	16:75143200	ZNRF1	II	37
cg06664254	16:75628226	NA	II	37
cg10001715	16:78345421	WWOX	II	37
cg22947000	16:81272281	BCMO1	II	37
cg04491089	16:84151300	MBTPS1	II	37
cg06759971	16:85116424	KIAA0513	II	37
cg10211873	16:85116513	KIAA0513	II	37
cg07842521	16:85157762	NA	II	37
cg03014634	16:85205030	NA	II	37
cg26657675	16:85575407	NA	II	37
cg06537333	16:85643863	KIAA0182	II	37
cg27298570	16:8623004	TMEM114	II	37
cg16622061	16:86888736	NA	II	37
cg03923640	16:87174624	NA	I	37
cg05830220	16:87757033	KLHDC4	II	37
cg04352288	16:87958407	CA5A	I	37
cg04583842	16:88103117	BANP	I	37
cg05183538	16:88536950	ZFPM1	I	37
cg04387347	16:88537187	ZFPM1	I	37
cg01062937	16:88537260	ZFPM1	I	37
cg00230183	16:88882565	GALNS	II	37
cg08732950	16:89023389	CBFA2T3	II	37
cg05953373	16:89023633	CBFA2T3	II	37
cg13745346	16:89044523	CBFA2T3	II	37
cg27430293	16:89069935	NA	II	37
cg09636313	16:89070025	NA	II	37
cg06800849	16:89180587	ACSF3	I	37
cg07929642	16:89390685	ANKRD11	II	37
cg00759807	16:89390789	ANKRD11	I	37
cg00169122	16:89488963	ANKRD11	II	37
cg01035068	16:89627855	RPL13;SNORD68	I	37
cg01995548	16:89628799	RPL13	II	37
cg02732508	16:89628853	RPL13	II	37
cg04239353	16:89737085	C16orf55	II	37
cg05946118	16:8985638	NA	I	37
cg16455376	16:8985720	NA	II	37
cg01601926	16:8986308	USP7	I	37
cg07502868	16:979898	LMF1	I	37
cg06130714	17:10024297	GAS7	II	37
cg14330293	17:1374051	MYO1C	I	37
cg13001289	17:1415550	INPP5K	II	37
cg13855261	17:14206572	HS3ST3B1;MGC12916	II	37
cg09570958	17:14206774	HS3ST3B1;MGC12916	II	37
cg20152539	17:14206871	HS3ST3B1;MGC12916	I	37
cg14016875	17:14206981	HS3ST3B1;MGC12916	I	37
cg13443605	17:14207036	HS3ST3B1;MGC12916	I	37
cg03832440	17:14207241	HS3ST3B1;MGC12916	II	37
cg24205387	17:1464972	PITPNA	I	37
cg25212453	17:1509953	SLC43A2	I	37
cg21949830	17:1510041	SLC43A2	I	37
cg17580614	17:15849512	ADORA2B	II	37
cg23842572	17:17030253	MPRIP	I	37
cg16340422	17:17110120	PLD6	I	37
cg19093370	17:17110180	PLD6	I	37
cg24578857	17:17110207	PLD6	I	37
cg23448998	17:17110353	PLD6	II	37
cg09607043	17:17295349	NA	II	37
cg05508862	17:18885437	SLC5A10;FAM83G	II	37
cg13832201	17:19282521	MAPK7	II	37
cg00138101	17:1961109	HIC1	II	37
cg24173182	17:1961286	HIC1	I	37
cg02376827	17:1961510	HIC1	II	37
cg00911794	17:1962132	HIC1	I	37
cg23621097	17:1962236	HIC1	I	37
cg08817867	17:19656554	NA	II	37
cg26900995	17:20060311	CYTSB	II	37
cg13772815	17:20492631	NA	I	37
cg13916835	17:2078431	SMG6	II	37
cg25649826	17:20938740	USP22	II	37
cg23490727	17:232332	NA	II	37
cg12364755	17:2498642	PAFAH1B1	II	37
cg21615831	17:25798202	KSR1	II	37
cg04299274	17:25798741	KSR1	II	37
cg05784862	17:25799018	KSR1	II	37
cg02512902	17:25799447	KSR1	II	37
cg01763290	17:26366243	NA	II	37
cg18915128	17:26878963	UNC119	II	37
cg16037981	17:2700093	RAP1GAP2	II	37
cg05668853	17:27044169	RAB34	II	37
cg00639656	17:27050360	SNORD42A;RPL23A;SNORD4B	II	37
cg09479241	17:27052676	TLCD1	I	37
cg01750611	17:27072015	TRAF4	II	37
cg10881616	17:27073614	TRAF4	II	37
cg25323554	17:27135257	C17orf63	II	37
cg08810238	17:27225046	FLOT2;DHRS13	II	37
cg24082871	17:27333407	SEZ6	II	37
cg22968401	17:27370009	PIPOX	II	37
cg18394567	17:2758375	RAP1GAP2	II	37
cg05877788	17:27899874	TP53I13	I	37
cg05379350	17:27917157	GIT1	II	37
cg01076459	17:2908230	RAP1GAP2	II	37
cg06909288	17:29302666	RNF135;DPRXP4	II	37
cg07525202	17:30591850	RHBDL3	II	37
cg18033416	17:30592033	RHBDL3	II	37
cg02423064	17:32484008	ACCN1	II	37
cg19942495	17:32484027	ACCN1	II	37
cg08540958	17:32582246	CCL2	II	37
cg06551997	17:33815451	SLFN12L	II	37
cg03609435	17:34965792	NA	II	37
cg07660627	17:35481970	ACACA	II	37
cg15295469	17:37080300	NA	II	37
cg21309147	17:37382234	STAC2	II	37
cg26161820	17:37792777	STARD3;PPP1R1B	II	37
cg19758448	17:37828296	PGAP3	II	37
cg20871826	17:3790402	CAMKK1	II	37
cg22437987	17:3820910	P2RX1	II	37
cg11826961	17:38221639	THRA	II	37
cg10493185	17:38261988	NA	II	37
cg24930218	17:38418866	WIPF2	II	37
cg19572487	17:38476024	RARA	II	37
cg26878655	17:38481877	RARA	II	37
cg16276850	17:38498914	RARA	II	37
cg05824218	17:38499096	RARA	II	37
cg27102350	17:38501677	RARA	II	37
cg10062919	17:38503802	RARA	II	37
cg16255816	17:39889811	HAP1	II	37
cg13917614	17:40125660	CNP	I	37
cg06968912	17:40573643	PTRF	II	37
cg15138339	17:40715222	COASY	I	37
cg19618279	17:40715228	COASY	I	37
cg26716902	17:40835920	CNTNAP1	I	37
cg10361922	17:40925790	VPS25	I	37
cg20309891	17:41739130	MEOX1	II	37
cg01909364	17:41739926	MEOX1	II	37
cg18219562	17:41773643	NA	II	37
cg17082568	17:42027295	NA	II	37
cg10591948	17:42421375	GRN	II	37
cg23766254	17:42431859	FAM171A2	I	37
cg20810975	17:42467199	ITGA2B	II	37
cg25809905	17:42467728	ITGA2B	II	37
cg06649191	17:42908211	GJC1	II	37
cg00146864	17:43392332	MAP3K14	II	37
cg19325791	17:46560683	NA	II	37
cg21097733	17:46623729	HOXB2	II	37
cg21399057	17:46631910	HOXB3	I	37
cg22053945	17:46651360	HOXB3	II	37
cg04117801	17:46651867	HOXB3	I	37
cg17144149	17:46656572	HOXB4	II	37
cg22266211	17:46662371	NA	I	37
cg05487507	17:46671861	LOC404266;HOXB5	II	37
cg01324550	17:46676099	LOC404266;HOXB6	II	37
cg08832695	17:46676375	LOC404266;HOXB6	II	37
cg27488095	17:4675193	TM4SF5	II	37
cg24847230	17:46986807	UBE2Z	II	37
cg06638433	17:47075175	IGF2BP1	II	37
cg04209460	17:4711018	PLD2	II	37
cg04521626	17:4714200	PLD2	II	37
cg11133963	17:47297512	ABI3	II	37
cg20438687	17:4761644	MINK1	II	37
cg14365070	17:48041570	NA	I	37
cg21698310	17:48224718	PPP1R9B	II	37
cg12212103	17:48231729	NA	II	37
cg06769994	17:48288538	NA	II	37
cg12649208	17:48548533	ACSF2	II	37
cg21393124	17:48981371	NA	II	37
cg05526498	17:49012893	NA	II	37
cg09307264	17:4902281	INCA1;KIF1C	II	37
cg03877174	17:4923126	KIF1C	II	37
cg21337881	17:5138645	C17orf87	II	37
cg07465627	17:53167407	STXBP4	II	37
cg14947900	17:5370938	DHX33	I	37
cg20433952	17:55607898	MSI2	II	37
cg00041989	17:55828038	NA	II	37
cg25537245	17:56413890	NA	II	37
cg20458044	17:57904327	TMEM49	II	37
cg16936953	17:57915665	TMEM49	II	37
cg09121543	17:61774794	LIMD2	I	37
cg03554335	17:62075151	C17orf72	II	37
cg02671819	17:62778370	LOC146880	II	37
cg05059607	17:65488100	PITPNC1	II	37
cg07308381	17:6917370	RNASEK;C17orf49	II	37
cg10959726	17:6917614	C17orf49;RNASEK	I	37
cg14018141	17:72480644	CD300A	II	37
cg04890576	17:73032613	NA	II	37
cg02186444	17:73120977	ARMC7	II	37
cg04070976	17:73577422	NA	II	37
cg06405563	17:73577744	NA	II	37
cg07251887	17:73641809	LOC100130933;RECQL5	II	37
cg11619216	17:73642080	LOC100130933;RECQL5	II	37
cg24869815	17:73642486	RECQL5;LOC100130933	II	37
cg00214171	17:73642991	RECQL5;LOC100130933	II	37
cg03721291	17:73649149	RECQL5	II	37
cg19804488	17:73760363	GALK1	II	37
cg27579313	17:7381622	ZBTB4	II	37
cg12096487	17:7381683	ZBTB4	II	37
cg01453052	17:73892097	TRIM65	II	37
cg24139443	17:74131549	NA	II	37
cg16776035	17:74542680	NA	II	37
cg27000944	17:74721842	C17orf95;JMJD6	I	37
cg25583580	17:74731433	SFRS2	II	37
cg12699156	17:7517016	SHBG;FXR2	II	37
cg10611580	17:75319942	SEPT9	II	37
cg23716141	17:75360477	SEPT9	I	37
cg00871371	17:75371476	SEPT9	II	37
cg14183922	17:75371532	SEPT9	II	37
cg07827420	17:75371764	SEPT9	II	37
cg20772590	17:75446431	SEPT9	II	37
cg00324097	17:75446549	SEPT9	II	37
cg06513247	17:75446661	SEPT9	II	37
cg27627381	17:75452100	SEPT9	I	37
cg14818621	17:75598365	NA	II	37
cg22749855	17:76353952	SOCS3	II	37
cg18181703	17:76354621	SOCS3	II	37
cg10508317	17:76355146	SOCS3	II	37
cg11339839	17:77901129	NA	II	37
cg23749482	17:77901317	NA	I	37
cg07430820	17:7792191	CHD3	II	37
cg25278144	17:77962240	TBC1D16	II	37
cg07121312	17:77970193	TBC1D16	II	37
cg04040925	17:78011083	CCDC40;TBC1D16	II	37
cg15951188	17:7832680	KCNAB3	I	37
cg25011395	17:7834607	CNTROB;TRAPPC1	II	37
cg14269109	17:78513167	NA	II	37
cg01561259	17:78560781	RPTOR	I	37
cg18780100	17:78682785	RPTOR	II	37
cg01498832	17:78682934	RPTOR	II	37
cg15228441	17:78829930	RPTOR	II	37
cg18758622	17:79010831	BAIAP2	II	37
cg17861836	17:79202505	C17orf56	II	37
cg03710029	17:79265601	SLC38A10	II	37
cg19137417	17:79362935	NA	II	37
cg16779839	17:79374327	BAHCC1	I	37
cg01681525	17:79374741	BAHCC1	II	37
cg05272827	17:79380706	BAHCC1	I	37
cg17781958	17:79428404	BAHCC1	II	37
cg21334048	17:79450925	NA	II	37
cg24718197	17:79485709	NA	I	37
cg16592596	17:79620347	PDE6G	II	37
cg11046638	17:79624018	PDE6G	II	37
cg22235877	17:79791587	FAM195B;DYSFIP1	II	37
cg06457408	17:79827882	ARHGDIA	II	37
cg05898092	17:80022616	DUS1L	II	37
cg26103512	17:80231812	CSNK1D	I	37
cg04806562	17:80316908	TEX19	II	37
cg25198941	17:80454611	NA	II	37
cg07602659	17:80844196	TBCD	II	37
cg16755833	17:80866063	TBCD	I	37
cg07525886	17:8227927	NA	II	37
cg09975715	17:8379050	MYH10	II	37
cg05460226	17:8804279	PIK3R5	II	37
cg00196407	17:959496	ABR	II	37
cg13758913	18:24283684	LOC728606	II	37
cg07651540	18:24284646	LOC728606	II	37
cg02935272	18:3067385	MYOM1	I	37
cg19586143	18:34325134	FHOD3	II	37
cg05513069	18:43608309	PSTPIP2	I	37
cg05986195	18:43608509	PSTPIP2	II	37
cg14938561	18:43649078	PSTPIP2	II	37
cg01017464	18:47018095	SNORD58A;SNORD58B;RPL17	II	37
cg20211629	18:48352490	MRO	II	37
cg21067023	18:501513	COLEC12	II	37
cg06459104	18:5456880	EPB41L3	II	37
cg24503881	18:55253280	FECH	II	37
cg15871086	18:56526595	NA	II	37
cg06435765	18:596713	CLUL1	II	37
cg12459502	18:60904237	BCL2	II	37
cg23756272	18:60904418	BCL2	II	37
cg05578802	18:74531660	NA	I	37
cg05302701	18:77196320	NFATC1	II	37
cg00383167	18:77616694	NA	II	37
cg23374700	18:78005593	PARD6G	II	37
cg22642495	19:10197856	C19orf66	II	37
cg23098529	19:10216651	PPAN;PPAN-P2RY11	II	37
cg07573872	19:1126342	SBNO2	I	37
cg15533023	19:11455260	TMEM205	II	37
cg05599106	19:12251511	ZNF20	II	37
cg00073090	19:1265879	NA	II	37
cg02917867	19:1265999	NA	II	37
cg02644867	19:1271057	C19orf23;CIRBP	II	37
cg11621113	19:12776725	MORG1;MAN2B1	II	37
cg14294321	19:12895288	NA	II	37
cg03539717	19:13065086	GADD45GIP1	II	37
cg05339037	19:13951168	NA	II	37
cg08310363	19:13984736	MIR181C;MIR181D	II	37
cg18547299	19:14049578	PODNL1	II	37
cg00010445	19:14089630	RFX1	II	37
cg15417798	19:14260651	LPHN1	II	37
cg08173263	19:14276911	LPHN1	II	37
cg06522681	19:15121596	CCDC105	I	37
cg22027399	19:15217635	SYDE1	II	37
cg08097581	19:15528589	AKAP8L	II	37
cg00647165	19:15550850	WIZ	II	37
cg17473673	19:15590570	PGLYRP2	II	37
cg22041417	19:16178195	TPM4	II	37
cg23677833	19:16308345	AP1M1	II	37
cg05906166	19:16437057	KLF2	II	37
cg02364408	19:16627498	C19orf44	II	37
cg00540464	19:16655751	NA	II	37
cg15845821	19:16830613	NWD1	II	37
cg20249566	19:16830739	NWD1	II	37
cg19344626	19:16830749	NWD1	I	37
cg03384915	19:16986822	SIN3B	II	37
cg11390978	19:16986831	SIN3B	I	37
cg14712058	19:16988083	SIN3B	I	37
cg03636183	19:17000585	F2RL3	II	37
cg06418475	19:17008851	CPAMD8	II	37
cg15059065	19:17354961	NR2F6	I	37
cg03745160	19:17393902	ANKLE1	I	37
cg07839313	19:17514600	BST2	I	37
cg02639359	19:17862017	FCHO1	II	37
cg22313519	19:18385724	KIAA1683	II	37
cg08006956	19:18418056	LSM4	II	37
cg08525314	19:1854819	KLF16	I	37
cg23290456	19:1859341	KLF16	II	37
cg23973524	19:18873222	CRTC1	II	37
cg21473814	19:18873268	CRTC1	II	37
cg18824330	19:18960246	UPF1	II	37
cg17884674	19:1967198	CSNK1G2	I	37
cg17931529	19:2080023	MOBKL2A	I	37
cg15187398	19:2093896	MOBKL2A	II	37
cg07381806	19:2094327	MOBKL2A	I	37
cg06896207	19:2095364	MOBKL2A	II	37
cg02010738	19:2095466	C19orf36;MOBKL2A	I	37
cg05273302	19:2095560	C19orf36;MOBKL2A	II	37
cg13689560	19:2095643	C19orf36;MOBKL2A	I	37
cg00378510	19:2291020	LINGO3	I	37
cg01294327	19:2291373	LINGO3	II	37
cg21869609	19:2291613	LINGO3	I	37
cg00835193	19:2291780	LINGO3	II	37
cg15570293	19:2327692	LSM7;SPPL2B	II	37
cg10181414	19:2546598	GNG7	I	37
cg06738169	19:30102004	POP4	II	37
cg05897963	19:30157918	PLEKHF1	II	37
cg03583050	19:3358182	NFIC	II	37
cg24848615	19:3368396	NFIC	II	37
cg25341560	19:35530755	SCN1B;HPN	II	37
cg24715735	19:35531403	HPN	II	37
cg15234271	19:35531411	HPN	II	37
cg06151964	19:35531417	HPN	II	37
cg06672753	19:35531990	HPN	II	37
cg11902728	19:35786580	MAG	I	37
cg21647257	19:36523945	CLIP3	II	37
cg09056317	19:36607008	TBCB;POLR2I	II	37
cg13561409	19:3677220	PIP5K1C	II	37
cg20366831	19:3760955	APBA3	II	37
cg26950531	19:38704515	DPF1	II	37
cg00747152	19:39339713	HNRNPL	II	37
cg12406027	19:39616818	PAK4	II	37
cg02672759	19:39739058	NA	II	37
cg01447828	19:40919465	PRX	I	37
cg15393221	19:40919485	PRX	II	37
cg11601297	19:41224147	ITPKC;ADCK4	I	37
cg08689929	19:41310517	EGLN2	II	37
cg13668129	19:41768075	HNRNPUL1	II	37
cg22006825	19:41771771	HNRNPUL1	II	37
cg11666770	19:42430910	NA	I	37
cg11624345	19:44278551	KCNN4	II	37
cg22904711	19:44278628	KCNN4	I	37
cg13375295	19:45344725	NA	II	37
cg01935722	19:45683155	BLOC1S3	II	37
cg07924081	19:45898892	PPP1R13L	II	37
cg07723659	19:46318918	SYMPK;RSPH6A	II	37
cg21570209	19:46367987	FOXA3;SYMPK	I	37
cg08097614	19:46388787	IRF2BP1	I	37
cg05286653	19:46800602	HIF3A	II	37
cg16672562	19:46801672	HIF3A	I	37
cg22561727	19:4719848	DPP9	II	37
cg07626482	19:47289503	SLC1A5	II	37
cg16734795	19:47839187	GPR77	II	37
cg21721681	19:49133845	DBP	II	37
cg19046189	19:49316732	HSD17B14	II	37
cg04396998	19:49376722	PPP1R15A	II	37
cg03707168	19:49379127	PPP1R15A	II	37
cg19426731	19:49992527	RPL13AP5;SNORD33;SNORD32A;RPL13A	II	37
cg15531369	19:49993157	RPL13AP5;SNORD33;SNORD35A;SNORD34;RPL13A;SNORD32A	I	37
cg00711496	19:50191497	C19orf76;PRMT1	I	37
cg17417856	19:50191637	PRMT1;C19orf76	II	37
cg06477444	19:50411521	NUP62;IL4I1	I	37
cg18254819	19:50922194	SPIB	II	37
cg06930757	19:51216389	SHANK1	II	37
cg10583893	19:53039743	ZNF808	II	37
cg13338350	19:53238337	ZNF611	I	37
cg00000714	19:54695678	TSEN34	II	37
cg06599908	19:54931632	TTYH1	II	37
cg02462353	19:55549799	GP6	I	37
cg25818583	19:55549801	GP6	I	37
cg22004069	19:5585648	NA	II	37
cg06367459	19:55898325	RPL28	II	37
cg08233235	19:55898727	RPL28	II	37
cg22928954	19:56061106	NA	II	37
cg14120896	19:56086441	NA	II	37
cg13445251	19:56156542	ZNF581	II	37
cg21201657	19:5624574	SAFB	II	37
cg25741533	19:5829199	NA	II	37
cg12036924	19:5838731	FUT6	II	37
cg00579402	19:5838999	FUT6	II	37
cg11701312	19:58897497	RPS5	II	37
cg03715305	19:5894715	NDUFA11	II	37
cg15726557	19:617267	POLRMT	II	37
cg14007706	19:6459035	SLC25A23	II	37
cg08243524	19:6482011	DENND1C	II	37
cg22460173	19:6536042	NA	II	37
cg16043888	19:6670865	TNFSF14	II	37
cg04770751	19:7701662	STXBP2	II	37
cg14074174	19:7986206	SNAPC2	II	37
cg10828401	19:799190	PTBP1	II	37
cg25947283	19:8274853	LASS4	II	37
cg14252502	19:8676388	ADAMTS10	II	37
cg22035959	19:951681	ARID3A	I	37
cg26545040	19:994110	WDR18	I	37
cg17214023	2:10176748	NA	II	37
cg20853880	2:10184444	KLF11	I	37
cg06880612	2:102759576	NA	II	37
cg26236235	2:10584541	ODC1	II	37
cg07992484	2:106724161	UXS1	II	37
cg00295485	2:106755721	UXS1	II	37
cg05138138	2:106764528	UXS1	II	37
cg16331492	2:107456855	ST6GAL2	II	37
cg19825856	2:107501733	ST6GAL2	II	37
cg21681705	2:107506849	NA	II	37
cg07363676	2:108208768	NA	II	37
cg03681335	2:108903965	SULT1C2	II	37
cg18406801	2:109294820	LIMS1	II	37
cg02286506	2:109648931	NA	II	37
cg08048687	2:111996799	NA	II	37
cg09570614	2:112124380	NA	II	37
cg00099441	2:11264766	NA	I	37
cg19744173	2:112913178	FBLN7	II	37
cg18369990	2:112941244	FBLN7	II	37
cg26703507	2:113404661	SLC20A1	II	37
cg06121808	2:113404678	SLC20A1	II	37
cg02560388	2:11969958	NA	II	37
cg11305121	2:121011590	RALB	II	37
cg00542975	2:122392291	CLASP1	II	37
cg16474118	2:12760191	NA	II	37
cg04019522	2:127852450	BIN1	II	37
cg06197616	2:128348899	MYO7B	II	37
cg19375644	2:128617792	NA	II	37
cg20873136	2:129037710	HS6ST1	II	37
cg17490844	2:129039085	HS6ST1	II	37
cg08472795	2:129067253	HS6ST1	II	37
cg10012530	2:129073706	HS6ST1	II	37
cg03222009	2:129077232	HS6ST1	II	37
cg08867399	2:129077561	HS6ST1	II	37
cg11014740	2:129079223	NA	II	37
cg15614653	2:129104464	NA	II	37
cg20563269	2:129104576	NA	I	37
cg22040631	2:129153820	NA	I	37
cg01765406	2:129231478	NA	II	37
cg27424326	2:129251303	NA	II	37
cg12157646	2:133189699	GPR39	II	37
cg03183618	2:134964228	NA	II	37
cg25349939	2:144855085	GTDC1	II	37
cg12336777	2:145210222	ZEB2	I	37
cg17403397	2:145282262	NA	II	37
cg12462247	2:145385132	NA	II	37
cg05318210	2:145780010	NA	II	37
cg21303039	2:149793681	KIF5C	II	37
cg09726654	2:158114268	GALNT5	II	37
cg20469837	2:158114300	GALNT5	II	37
cg24576425	2:158114404	GALNT5	II	37
cg27409015	2:158114424	GALNT5	II	37
cg19506253	2:158301839	CYTIP	II	37
cg08384239	2:160041968	TANC1	II	37
cg05135521	2:161188335	RBMS1	II	37
cg01328473	2:1711966	PXDN	II	37
cg11375458	2:177003996	NA	II	37
cg06065019	2:177356276	NA	II	37
cg26271591	2:178125956	NFE2L2	II	37
cg13547053	2:179184864	OSBPL6	II	37
cg22057874	2:179184866	OSBPL6	II	37
cg20348746	2:188128809	NA	II	37
cg04361126	2:190446792	SLC40A1	II	37
cg15636519	2:191894418	STAT4	II	37
cg26132737	2:198029141	ANKRD44	II	37
cg07683388	2:198029332	ANKRD44	I	37
cg17953136	2:20232577	LAPTM4A	II	37
cg10590964	2:202929157	NA	II	37
cg18014547	2:20366443	NA	II	37
cg17397607	2:205403360	NA	II	37
cg22705959	2:208635887	NA	II	37
cg18559579	2:209224676	NA	I	37
cg24206827	2:214098074	NA	II	37
cg09166091	2:216484055	NA	II	37
cg18866792	2:217152056	NA	II	37
cg25385733	2:217237043	NA	II	37
cg23940612	2:218898788	NA	I	37
cg17511968	2:219721165	NA	I	37
cg06795233	2:219737392	WNT6	II	37
cg06753787	2:220074208	ZFAND2B	II	37
cg25996077	2:228331319	NA	II	37
cg16382047	2:231790037	GPR55	II	37
cg19827923	2:231790777	GPR55	II	37
cg25013095	2:231809672	NA	I	37
cg06096336	2:231989800	PSMD1;HTR2B	II	37
cg04042861	2:231989824	HTR2B;PSMD1	II	37
cg01616956	2:232393196	NMUR1	I	37
cg22069247	2:232393256	NMUR1	II	37
cg18676967	2:233217476	NA	II	37
cg23667432	2:233244439	ALPP	II	37
cg03188382	2:233245886	ALPP	II	37
cg22403782	2:233246136	ALPP	II	37
cg19713851	2:233246594	ALPP	I	37
cg27241845	2:233250370	NA	II	37
cg25560398	2:233252170	ECEL1P2	I	37
cg17087741	2:233283010	NA	II	37
cg03329539	2:233283329	NA	II	37
cg06644428	2:233284112	NA	I	37
cg05951221	2:233284402	NA	II	37
cg21566642	2:233284661	NA	I	37
cg01940273	2:233284934	NA	II	37
cg13193840	2:233285289	NA	I	37
cg23950232	2:233323030	ALPI	II	37
cg25317941	2:233351153	ECEL1	II	37
cg05208178	2:233928423	INPP5D	II	37
cg16448702	2:234072980	INPP5D	I	37
cg02442900	2:234296642	DGKD	II	37
cg17586094	2:235244520	NA	II	37
cg24441922	2:235401950	ARL4C	II	37
cg05204104	2:235403141	ARL4C	II	37
cg09453076	2:235406275	ARL4C	I	37
cg03451670	2:236579469	AGAP1	I	37
cg11550064	2:240148191	HDAC4	II	37
cg09718582	2:240751196	NA	II	37
cg08049592	2:241623436	AQP12B	II	37
cg16937168	2:241936844	SNED1	II	37
cg03785076	2:241936915	SNED1	II	37
cg26707709	2:241975756	SNED1	II	37
cg22635676	2:241975971	SNED1	I	37
cg26718213	2:241976080	SNED1	II	37
cg10717312	2:241976244	SNED1	I	37
cg21356710	2:24234017	MFSD2B	I	37
cg03054026	2:242808907	NA	II	37
cg17742416	2:25499619	DNMT3A	II	37
cg02068690	2:25600451	DTNB	II	37
cg07751331	2:26205865	KIF3C	I	37
cg05656900	2:26235097	NA	II	37
cg23221603	2:26963883	NA	II	37
cg23635560	2:27473369	NA	II	37
cg23401251	2:27683905	IFT172	II	37
cg26214074	2:27799207	C2orf16	II	37
cg25422678	2:28304502	BRE	II	37
cg26803969	2:28579423	NA	I	37
cg04011474	2:28904455	NA	II	37
cg06142740	2:28973577	PPP1CB	II	37
cg14687145	2:29234537	FAM179A	II	37
cg15955046	2:3643682	COLEC11	II	37
cg04268813	2:42566404	NA	II	37
cg19427338	2:42566455	NA	I	37
cg17485141	2:42566556	NA	II	37
cg09489567	2:43364053	NA	II	37
cg00055073	2:43398118	NA	II	37
cg10101600	2:43478743	THADA	II	37
cg15577373	2:48642414	NA	II	37
cg24361098	2:60748951	BCL11A	II	37
cg26099045	2:64291800	NA	II	37
cg04881228	2:64557277	NA	II	37
cg18584067	2:64975916	NA	II	37
cg19220282	2:65217528	SLC1A4	II	37
cg20698421	2:65217623	SLC1A4	I	37
cg23831876	2:65225988	SLC1A4	II	37
cg10835286	2:66657913	NA	II	37
cg06635952	2:70025869	ANXA4	II	37
cg08479476	2:70313163	PCBP1	II	37
cg13652493	2:70369050	NA	II	37
cg17498867	2:72371552	CYP26B1	II	37
cg12728240	2:73870294	NAT8	II	37
cg10785537	2:74603226	DCTN1	II	37
cg24230340	2:74758080	HTRA2;AUP1	II	37
cg26510500	2:74778482	LOXL3	II	37
cg23079012	2:8343710	NA	I	37
cg03963219	2:84709147	NA	II	37
cg05318142	2:85999498	ATOH8	II	37
cg26337070	2:85999873	ATOH8	I	37
cg11572675	2:86155952	NA	II	37
cg14093127	2:8714417	NA	II	37
cg23230929	2:87883547	NA	II	37
cg21350153	2:95982371	KCNIP3	II	37
cg02431562	2:96809970	DUSP2	II	37
cg03604731	2:96824799	NA	II	37
cg03147185	2:97008030	NCAPH	II	37
cg00499237	2:97169033	NEURL3	II	37
cg09006159	2:98329811	ZAP70	II	37
cg12332902	2:98330020	ZAP70	II	37
cg08035323	2:9843525	NA	II	37
cg15012027	2:99351550	NA	II	37
cg13257421	2:9987440	TAF1B	II	37
cg03980408	20:1371904	FKBP1A	II	37
cg08559712	20:16030674	MACROD2	II	37
cg11436113	20:19191145	NA	II	37
cg16201146	20:19191526	NA	II	37
cg20244340	20:19193989	SLC24A3	II	37
cg10267724	20:24615715	TMEM90B	II	37
cg07607355	20:30196400	NA	II	37
cg03061612	20:30496009	TTLL9	II	37
cg24257309	20:3065423	AVP	II	37
cg23169111	20:3065582	AVP	II	37
cg13127741	20:31331821	COMMD7	II	37
cg06604199	20:31331973	COMMD7	II	37
cg02634816	20:3139616	UBOX5;FASTKD5	II	37
cg19593285	20:32267661	E2F1	I	37
cg15651928	20:32290811	PXMP4	II	37
cg16151538	20:33676388	TRPC4AP	II	37
cg08013810	20:34389239	PHF20	II	37
cg23573114	20:34634400	LOC647979	II	37
cg08587504	20:34639686	LOC647979	II	37
cg02187196	20:3869020	PANK2	II	37
cg19197419	20:44441612	UBE2C	II	37
cg02405476	20:44441818	UBE2C	II	37
cg02838589	20:44444530	UBE2C	II	37
cg08260891	20:44518802	CTSA;NEURL2	II	37
cg00981651	20:44574847	PCIF1	II	37
cg12303084	20:45985741	ZMYND8	II	37
cg06260709	20:48626621	NA	I	37
cg05232694	20:48809539	NA	I	37
cg18740175	20:50110833	NFATC2	II	37
cg07339236	20:50312490	ATP9A	II	37
cg16178855	20:56269979	PMEPA1	II	37
cg18651578	20:5844315	C20orf196	II	37
cg01360605	20:58983676	NA	II	37
cg00071265	20:60717158	PSMA7	II	37
cg12800803	20:60717299	PSMA7	I	37
cg25076959	20:61201271	NA	II	37
cg00152041	20:61274867	SLCO4A1	II	37
cg04011829	20:61275033	SLCO4A1	II	37
cg14010720	20:62168878	PTK6	I	37
cg03227037	20:62212228	NA	II	37
cg21201401	20:62367884	LIME1	I	37
cg00446123	20:62367888	LIME1	I	37
cg20513976	20:62367893	LIME1	I	37
cg06226150	20:62369956	SLC2A4RG;LIME1	II	37
cg18187035	20:62434097	ZBTB46	II	37
cg18979623	20:62434140	ZBTB46	I	37
cg14391586	20:62681296	SOX18	I	37
cg01293143	20:62688326	TCEA2	II	37
cg15122985	20:62688329	TCEA2	II	37
cg00237512	20:62688874	TCEA2	I	37
cg00636737	20:62695569	TCEA2	II	37
cg03774988	20:62715942	OPRL1;C20orf201	II	37
cg01479232	20:748992	C20orf54	II	37
cg20289911	20:816362	FAM110A	II	37
cg16406078	20:825634	FAM110A	II	37
cg11940960	21:34913894	SON;GART	II	37
cg05156137	21:35898975	RCAN1	II	37
cg00871610	21:37093012	MIR802	II	37
cg05291773	21:37500642	NA	II	37
cg17274064	21:40033892	ERG	II	37
cg06595162	21:40141040	NCRNA00114	II	37
cg13472610	21:40174791	NA	II	37
cg15892280	21:40180000	ETS2	II	37
cg23110422	21:40182073	ETS2	II	37
cg20533952	21:43198601	NA	I	37
cg18151030	21:43222961	PRDM15	II	37
cg17449254	21:43442863	C21orf121	II	37
cg14174221	21:43835592	UBASH3A	II	37
cg11465630	21:45560663	C21orf33	I	37
cg08039560	21:45575832	NA	I	37
cg11705651	21:46220932	UBE2G2	II	37
cg18663307	21:46341389	ITGB2	II	37
cg22635096	21:46550644	ADARB1	II	37
cg01716252	21:46552605	ADARB1	II	37
cg21279603	21:46963527	SLC19A1	II	37
cg07167594	22:19010468	DGCR10	II	37
cg18704527	22:19962042	ARVCF	II	37
cg16903811	22:21316245	NA	II	37
cg13409704	22:22012495	NA	II	37
cg00550955	22:22012657	NA	II	37
cg11465939	22:23923462	IGLL1	II	37
cg14222656	22:24820518	NA	I	37
cg27468704	22:26875823	HPS4	II	37
cg08834436	22:27831818	NA	II	37
cg14588638	22:29665400	EWSR1;RHBDD3	II	37
cg07886712	22:29665413	EWSR1;RHBDD3	II	37
cg16600996	22:29699230	NA	II	37
cg18476604	22:30721543	TBC1D10A	II	37
cg07969918	22:31682909	PIK3IP1	II	37
cg08548559	22:31686097	PIK3IP1	II	37
cg17783244	22:31738549	PATZ1	II	37
cg00930606	22:31740944	PATZ1	II	37
cg13003054	22:31741284	PATZ1	II	37
cg08305533	22:32007224	SFI1	II	37
cg22027471	22:32651776	SLC5A4	II	37
cg11835355	22:36561746	APOL3	II	37
cg04077141	22:36782143	MYH9	II	37
cg02532700	22:37257404	NCF4	II	37
cg02556928	22:37309980	CSF2RB	II	37
cg18617091	22:37495019	TMPRSS6	II	37
cg21307484	22:37546220	IL2RB	II	37
cg12741639	22:37678728	CYTH4	II	37
cg20066188	22:37678791	CYTH4	II	37
cg19035792	22:38382245	NA	I	37
cg01127300	22:38614796	NA	II	37
cg12836643	22:39129370	GTPBP1	II	37
cg20379671	22:39320879	NA	II	37
cg21345826	22:39353650	APOBEC3A	II	37
cg18708252	22:39545030	CBX7	I	37
cg06397161	22:39760059	SYNGR1	II	37
cg04986931	22:39850128	NA	II	37
cg04673446	22:39879951	MGAT3	II	37
cg18405341	22:39918625	ATF4	II	37
cg26460530	22:39919067	NA	II	37
cg10955164	22:39919237	NA	II	37
cg03685475	22:41597321	NA	II	37
cg26364091	22:41633219	CHADL	I	37
cg25347941	22:43486472	TTLL1	II	37
cg04304450	22:43525431	BIK	II	37
cg01566584	22:46732778	TRMU	II	37
cg26646427	22:46770870	CELSR1	II	37
cg00481629	22:48972850	FAM19A5	II	37
cg11801110	22:50356763	PIM3	II	37
cg20698113	22:50357214	PIM3	II	37
cg01215339	22:50684054	HDAC10;TUBGCP6	II	37
cg18533225	22:50986813	KLHDC7B	II	37
cg24647428	3:100789257	NA	II	37
cg14788003	3:10916026	SLC6A11	II	37
cg24323726	3:111314186	ZBED2;CD96	II	37
cg08365738	3:112324301	CCDC80	II	37
cg22870429	3:114027859	TIGIT	II	37
cg14535274	3:121151186	POLQ	II	37
cg27252776	3:124564252	ITGB5	II	37
cg13641317	3:127255552	NA	II	37
cg17323704	3:127391632	ABTB1;PODXL2	I	37
cg02005758	3:128454730	RAB7A	II	37
cg25197194	3:128758787	CCDC48	II	37
cg00534318	3:129032826	NA	II	37
cg27193080	3:129160612	IFT122	II	37
cg12177944	3:129322537	PLXND1	I	37
cg04506190	3:129323941	PLXND1	II	37
cg03849731	3:129326718	PLXND1	II	37
cg04208434	3:129513427	TMCC1	II	37
cg25157472	3:12996362	IQSEC1	II	37
cg25221975	3:13663444	FBLN2	I	37
cg01897323	3:138048937	TXNDC6	I	37
cg04732968	3:13933460	NA	II	37
cg15084803	3:14160960	CHCHD4	II	37
cg21552014	3:146026497	NA	II	37
cg13424229	3:148581837	CPA3	II	37
cg07450086	3:150320765	SELT	II	37
cg11816838	3:150484093	NA	II	37
cg22571654	3:150805388	MED12L	II	37
cg12360736	3:151985869	MBNL1;LOC401093	II	37
cg06197751	3:153912866	SGEF	II	37
cg02782510	3:160820084	B3GALNT1	II	37
cg02556393	3:168866705	MECOM	II	37
cg10180092	3:171002363	TNIK	II	37
cg07753510	3:171111243	TNIK	II	37
cg14576319	3:171175713	TNIK	II	37
cg14975410	3:171180070	NA	II	37
cg16503724	3:17130667	PLCL2	II	37
cg11270278	3:177039618	NA	II	37
cg19213703	3:177554561	NA	II	37
cg07654588	3:17782211	TBC1D5	II	37
cg04468081	3:182983386	MCF2L2;B3GNT5	I	37
cg14023239	3:183209713	KLHL6	I	37
cg08681689	3:184034132	EIF4G1	II	37
cg10585661	3:184056618	FAM131A	II	37
cg20674424	3:186503527	MIR1248;EIF4A2;SNORA81	II	37
cg16764781	3:189347820	TP63	II	37
cg02226079	3:190971216	NA	II	37
cg19235026	3:191047812	CCDC50;UTS2D	II	37
cg00198594	3:192734341	NA	II	37
cg21664281	3:193561005	NA	II	37
cg16924010	3:194018158	NA	I	37
cg13185177	3:194119885	GP5	II	37
cg14880079	3:194120150	GP5	II	37
cg00462971	3:194784405	NA	II	37
cg15251319	3:194836302	C3orf21	I	37
cg11095099	3:195604374	TNK2	II	37
cg21845080	3:196065306	TM4SF19	II	37
cg07277038	3:196373543	LRRC33	II	37
cg20534585	3:196373598	LRRC33	I	37
cg08202836	3:196373751	LRRC33	I	37
cg05485379	3:197121410	NA	I	37
cg25611057	3:197121419	NA	I	37
cg03358636	3:197474006	KIAA0226	II	37
cg17024919	3:21792248	ZNF385D	II	37
cg18503679	3:21792543	ZNF385D	I	37
cg00485194	3:21792684	ZNF385D	II	37
cg26077378	3:21792857	ZNF385D	II	37
cg14550518	3:21792938	ZNF385D	II	37
cg00687135	3:21792991	ZNF385D	II	37
cg15693572	3:22412385	NA	II	37
cg23480021	3:22412746	NA	II	37
cg03274391	3:22413232	NA	II	37
cg04044720	3:22413680	NA	II	37
cg19719475	3:23849114	UBE2E1	II	37
cg13279811	3:24725365	NA	II	37
cg15270892	3:27762352	EOMES	II	37
cg24719910	3:30691493	TGFBR2	II	37
cg23329061	3:32914427	TRIM71	II	37
cg03540589	3:39192364	CSRNP1	II	37
cg03341377	3:39309355	CX3CR1	II	37
cg27423838	3:39388759	NA	II	37
cg00063111	3:39448952	SNORA6;RPSA	II	37
cg20724032	3:41460736	ULK4	II	37
cg20505728	3:43800538	NA	II	37
cg09639152	3:45078075	NA	II	37
cg07622766	3:46547809	NA	II	37
cg03082813	3:47554177	C3orf75	II	37
cg08534147	3:48471771	PLXNB1	II	37
cg21788755	3:48508391	TREX1	II	37
cg03836615	3:4856096	ITPR1	II	37
cg16541026	3:49026934	P4HTM	II	37
cg27310486	3:49200037	CCDC71	II	37
cg10255761	3:49210029	KLHDC8B	II	37
cg18642234	3:49394622	GPX1	II	37
cg08122899	3:49499574	NA	II	37
cg24296397	3:49692537	BSN	II	37
cg16320419	3:5025570	BHLHE40	II	37
cg22927302	3:50304463	SEMA3B	II	37
cg20912205	3:50337305	NAT6;HYAL3	II	37
cg23320649	3:50604613	C3orf18	II	37
cg21585138	3:50645106	CISH	I	37
cg27589809	3:50650410	CISH	II	37
cg08058672	3:51423212	MANF	II	37
cg20984065	3:51745321	GRM2	II	37
cg25773386	3:51989369	GPR62	II	37
cg16983541	3:52231347	ALAS1	II	37
cg11012543	3:52231691	ALAS1	I	37
cg03929796	3:52231840	ALAS1	II	37
cg18669588	3:52274051	TWF2	II	37
cg07757252	3:52274561	TWF2	II	37
cg19784816	3:52812520	ITIH1	II	37
cg15417641	3:53700141	CACNA1D	II	37
cg00336149	3:53700195	CACNA1D	II	37
cg21188533	3:53700263	CACNA1D	II	37
cg13411554	3:53700276	CACNA1D	II	37
cg18482892	3:56833426	ARHGEF3	II	37
cg25799109	3:57102900	ARHGEF3;SPATA12	II	37
cg13142374	3:58026831	FLNB	II	37
cg16209444	3:58522771	ACOX2	II	37
cg18450254	3:64200005	PRICKLE2	II	37
cg06189394	3:66534050	LRIG1	II	37
cg24150385	3:66543263	LRIG1	II	37
cg11198596	3:66548117	LRIG1	II	37
cg06096184	3:66549732	LRIG1	II	37
cg09006487	3:72424982	RYBP	II	37
cg01177100	3:9176211	SRGAP3	II	37
cg00385142	3:98235918	CLDND1	II	37
cg18754985	3:98237750	CLDND1	II	37
cg19859270	3:98251294	GPR15	II	37
cg07705835	3:9959128	IL17RC	II	37
cg02725398	3:9988144	PRRT3	II	37
cg01142302	3:9988590	PRRT3	II	37
cg00689360	4:100273995	ADH1C	II	37
cg06670463	4:103749966	UBE2D3	II	37
cg14459011	4:103998497	NHEDC2	II	37
cg01150799	4:108955838	HADH	II	37
cg06214925	4:109092628	LOC641518	II	37
cg11165912	4:110220063	COL25A1	II	37
cg20589883	4:111115135	ELOVL6	II	37
cg26728709	4:114823338	ARSJ	II	37
cg24683623	4:123747447	FGF2	II	37
cg01634388	4:129405035	NA	II	37
cg27628849	4:129775059	PHF17	II	37
cg03916421	4:130013461	SCLT1;C4orf33	II	37
cg22027435	4:140076137	NA	II	37
cg05316864	4:140527631	NA	II	37
cg04761746	4:141177756	SCOC	II	37
cg21434376	4:141563054	TBC1D9	II	37
cg20644981	4:152020400	RPS3A	II	37
cg21329975	4:15471214	CC2D2A	II	37
cg02032558	4:155662438	NA	II	37
cg04332373	4:15779642	CD38	II	37
cg04811945	4:15779709	CD38	II	37
cg07990556	4:159792176	FNIP2	II	37
cg27635485	4:177630793	VEGFC	II	37
cg22905866	4:185468777	NA	II	37
cg05347334	4:2439397	NA	I	37
cg27289478	4:2470262	RNF4	I	37
cg23291039	4:25808901	SEL1L3	II	37
cg22786472	4:26198975	NA	II	37
cg04276669	4:26319867	RBPJ	II	37
cg19719391	4:26789915	NA	II	37
cg18777299	4:26994740	STIM2	II	37
cg07094298	4:2748026	TNIP2	I	37
cg00741986	4:2748332	TNIP2	II	37
cg08763102	4:3079751	HTT	II	37
cg21121843	4:3203982	HTT	II	37
cg05897210	4:36282339	DTHD1	II	37
cg15339249	4:36282498	DTHD1	II	37
cg25205699	4:37246280	KIAA1239	II	37
cg03109660	4:37684505	RELL1	II	37
cg22601421	4:40632299	RBM47	II	37
cg16565913	4:40632362	RBM47	I	37
cg14906103	4:41936852	TMEM33	II	37
cg11984971	4:54765826	NA	II	37
cg26542660	4:56813860	CEP135	II	37
cg01290904	4:5708474	EVC2	II	37
cg01442064	4:5713450	EVC	II	37
cg16936060	4:57523055	HOPX	II	37
cg25313468	4:57773308	REST	I	37
cg17724147	4:58290751	NA	II	37
cg07265588	4:6574480	NA	II	37
cg19906672	4:6918868	TBC1D14	II	37
cg15621697	4:72166462	SLC4A4	II	37
cg10843276	4:726697	PCGF3	II	37
cg20357806	4:74853779	PPBP	II	37
cg06283478	4:7649606	SORCS2	II	37
cg16744741	4:82126025	PRKG2	II	37
cg08722675	4:8412549	ACOX3	II	37
cg11277230	4:87813935	C4orf36	II	37
cg01552919	4:901847	GAK	I	37
cg07019857	5:106822849	EFNA5	II	37
cg08651538	5:111069986	C5orf13	II	37
cg01272202	5:112716899	MCC	II	37
cg00580497	5:1153746	NA	II	37
cg26942124	5:124080075	ZNF608	I	37
cg24908166	5:1268800	TERT	I	37
cg04704634	5:131396204	IL3	II	37
cg16545743	5:131396250	IL3	II	37
cg00771722	5:131396253	IL3	II	37
cg02325250	5:131409289	CSF2	II	37
cg04136748	5:133515262	NA	I	37
cg16151960	5:133890280	PHF15	II	37
cg01952185	5:134813213	NA	II	37
cg11429111	5:134813329	NA	I	37
cg19070894	5:134823888	NA	I	37
cg12828729	5:134823969	NA	II	37
cg10676309	5:137685565	NA	II	37
cg22160883	5:138609222	MATR3;SNHG4	II	37
cg23205886	5:138611766	SNHG4;MATR3	II	37
cg23233742	5:139077894	NA	II	37
cg19583819	5:139283051	NRG2	II	37
cg02646073	5:139619584	C5orf32	II	37
cg06866033	5:141391951	GNPDA1	II	37
cg03604424	5:14171590	TRIO	II	37
cg26547816	5:142527658	ARHGAP26	II	37
cg22158051	5:143172092	NA	II	37
cg10678215	5:143191565	HMHB1	II	37
cg09560590	5:143191663	HMHB1	II	37
cg04225775	5:143191771	HMHB1	II	37
cg02228160	5:143192067	HMHB1	II	37
cg24808105	5:148339194	NA	II	37
cg16786458	5:149108820	PPARGC1B	II	37
cg05661533	5:1495043	LPCAT1	II	37
cg07902156	5:1495284	LPCAT1	II	37
cg16646054	5:150157726	C5orf62	II	37
cg14580211	5:150161299	C5orf62	II	37
cg11935041	5:150977390	NA	II	37
cg27144719	5:156340946	NA	II	37
cg16608498	5:158612132	RNF145	II	37
cg26403843	5:158634085	RNF145	II	37
cg18394552	5:159428643	NA	II	37
cg03833097	5:159903998	NA	II	37
cg11927233	5:170816542	NPM1	II	37
cg24698211	5:170877540	FGF18	I	37
cg26992634	5:171709304	UBTD2	II	37
cg00327072	5:172110477	NEURL1B	I	37
cg24608218	5:17219239	BASP1	II	37
cg17619208	5:175623192	NA	I	37
cg02270010	5:175958651	RNF44	I	37
cg08866634	5:175962338	RNF44	II	37
cg09869729	5:176326528	HK3	II	37
cg24711224	5:176561865	NSD1	I	37
cg07671752	5:176734858	MXD3	II	37
cg23222488	5:176755393	NA	II	37
cg11105358	5:176758052	NA	I	37
cg04543273	5:176758413	NA	II	37
cg07286341	5:176923805	PDLIM7	II	37
cg12513616	5:177370977	NA	II	37
cg20435267	5:178288359	ZNF354B	II	37
cg17359265	5:178567126	ADAMTS2	II	37
cg00315394	5:179232165	MGAT4B;SQSTM1	II	37
[truncated: 554 more rows]

## Sheet: S9
Table S9. Gene expression probes previously found to be significantly differently expressed between smokers and never smokers and included in the current study
Probe ID	Gene Entrez ID	Gene ID	Chr.
ILMN_2048591	54674	LRRN3	7
ILMN_1773650	54674	LRRN3	7
ILMN_1712673	23328	SASH1	6
ILMN_2185984	23328	SASH1	6
ILMN_1710326	56650	CLDND1	3
ILMN_2352563	56650	CLDND1	3
ILMN_1671891	55022	PID1	2
ILMN_1653166	10462	CLEC10A	17
ILMN_1704797	10462	CLEC10A	17
ILMN_2415303	10462	CLEC10A	17
ILMN_2320330	4118	MAL	2
ILMN_2327860	4118	MAL	2
ILMN_2395981	149628	PYHIN1	1
ILMN_1742026	149628	PYHIN1	1
ILMN_1669447	149628	PYHIN1	1
ILMN_1745788	1524	CX3CR1	3
ILMN_2088437	1524	CX3CR1	3
ILMN_2192779	2838	GPR15	3
ILMN_1692464	55020	TTC38	22
ILMN_2059886	55020	TTC38	22
ILMN_2062714	5729	PTGDR	14
ILMN_1706268	5729	PTGDR	14
ILMN_2213136	51176	LEF1	4
ILMN_1679185	51176	LEF1	4
ILMN_1718565	1028	CDKN1C	11
ILMN_2073184	53637	S1PR5	19
ILMN_2073289	9788	MTSS1	8
ILMN_1676980	9788	MTSS1	8
ILMN_2343618	154075	SAMD3	6
ILMN_1659158	154075	SAMD3	6
ILMN_2258816	154075	SAMD3	6
ILMN_1755415	154075	SAMD3	6
ILMN_2376204	4050	LTB	6
ILMN_2376205	4050	LTB	6
ILMN_1754858	23178	PASK	2
ILMN_1667022	23178	PASK	2
ILMN_2203271	2359	FPR3	19
ILMN_1752728	2517	FUCA1	1
ILMN_2313730	389	RHOC	1
ILMN_1673305	389	RHOC	1
ILMN_1685521	51348	KLRF1	12
ILMN_2055781	51348	KLRF1	12
ILMN_2307032	114879	OSBPL5	11
ILMN_1802151	114879	OSBPL5	11
ILMN_1812070	5243	ABCB1	7
ILMN_2094875	5243	ABCB1	7
ILMN_1682993	4818	NKG7	19
ILMN_1701237	117157	SH2D1B	1
ILMN_2366041	81618	ITM2C	2
ILMN_1680453	81618	ITM2C	2
ILMN_1761945	83888	FGFBP2	4
ILMN_1746720	125488	TTC39C	18
ILMN_1680618	4609	MYC	8
ILMN_2110908	4609	MYC	8
ILMN_2376859	80310	PDGFD	11
ILMN_1803094	80310	PDGFD	11
ILMN_1708303	126410	CYP4F22	19
ILMN_1708323	212	ALAS2	X
ILMN_2367126	212	ALAS2	X
ILMN_2271875	212	ALAS2	X
ILMN_1740633	5551	PRF1	10
ILMN_1695590	154	ADRB2	5
ILMN_1655987	23166	STAB1	3
ILMN_1654398	23179	RGL1	1
ILMN_1784287	7049	TGFBR3	1
ILMN_1684349	3560	IL2RB	22
ILMN_1724266	137797	LYPD2	8
ILMN_1669927	29851	ICOS	2
ILMN_1759075	23495	TNFRSF13B	17
ILMN_1792389	494470	RNF165	18
ILMN_1773352	6352	CCL5	17
ILMN_2098126	6352	CCL5	17
ILMN_2079655	3820	KLRB1	12
ILMN_1762436	7314	UBB	17
ILMN_2191428	7314	UBB	17
ILMN_2329679	8459	TPST2	22
ILMN_1695432	8459	TPST2	22
ILMN_2291455	399665	FAM102A	9
ILMN_2401779	399665	FAM102A	9
ILMN_1745112	399665	FAM102A	9
ILMN_2131177	2982	GUCY1A3	4
ILMN_1808590	2982	GUCY1A3	4
ILMN_1733259	140	ADORA3	1
ILMN_1730710	140	ADORA3	1
ILMN_1656501	1847	DUSP5	10
ILMN_2109197	23136	EPB41L3	18
ILMN_1760509	8320	EOMES	3
ILMN_1790692	10578	GNLY	2
ILMN_2256295	10578	GNLY	2
ILMN_1708779	10578	GNLY	2
ILMN_1737738	55967	NDUFA12	12
ILMN_1802106	60489	APOBEC3G	22
ILMN_2232478	60489	APOBEC3G	22
ILMN_2383058	55423	SIRPG	20
ILMN_1771801	55423	SIRPG	20
ILMN_1676780	55423	SIRPG	20
ILMN_1691341	3575	IL7R	5
ILMN_2342579	3575	IL7R	5
ILMN_1742001	11126	CD160	1
ILMN_1698732	23022	PALLD	4
ILMN_1746565	923	CD6	11
ILMN_1800512	3162	HMOX1	22
ILMN_1723412	430	ASCL2	11
ILMN_1749362	940	CD28	2
ILMN_1655611	128553	TSHZ2	20
ILMN_1662795	760	CA2	8
ILMN_2199439	760	CA2	8
ILMN_1753112	921	CD5	11
ILMN_1664464	5730	PTGDS	9
ILMN_1732296	3399	ID3	1
ILMN_1726928	6920	TCEA3	1
ILMN_2086095	3398	ID2	2
ILMN_1793990	3398	ID2	2
ILMN_1691693	115352	FCRL3	1
ILMN_1699599	115352	FCRL3	1
ILMN_1797428	115352	FCRL3	1
ILMN_1676099	10417	SPON2	4
ILMN_1797988	3824	KLRD1	12
ILMN_1799134	3824	KLRD1	12
ILMN_2386453	3824	KLRD1	12
ILMN_1724480	8313	AXIN2	17
ILMN_1771800	5578	PRKCA	17
ILMN_1795338	29799	YPEL1	22
ILMN_2384140	3821	KLRC1	12
ILMN_2384139	3821	KLRC1	12
ILMN_1752647	3821	KLRC1	12
ILMN_1735495	11138	TBC1D8	2
ILMN_1794364	1521	CTSW	11
ILMN_2368530	9235	IL32	16
ILMN_1778010	9235	IL32	16
ILMN_1712305	79901	CYBRD1	2
ILMN_2087692	79901	CYBRD1	2
ILMN_1808238	348093	RBPMS2	15
ILMN_1764709	9935	MAFB	20
ILMN_1693826	84868	HAVCR2	5
ILMN_1731745	4815	NINJ2	12
ILMN_1709348	216	ALDH1A1	9
ILMN_2096372	216	ALDH1A1	9
ILMN_2093343	51316	PLAC8	4
ILMN_1653026	51316	PLAC8	4
ILMN_1779324	3001	GZMA	5
ILMN_1766657	2040	STOM	9
ILMN_1696419	2040	STOM	9
ILMN_1693338	1545	CYP1B1	2
ILMN_1715131	1236	CCR7	17
ILMN_1731233	2999	GZMH	14
ILMN_2060086	8745	ADAM23	2
ILMN_1713124	8644	AKR1C3	10
ILMN_2044453	57121	LPAR5	12
ILMN_1793859	217	ALDH2	12
ILMN_1790757	158	ADSL	22
ILMN_2150851	5055	SERPINB2	18
ILMN_2150856	5055	SERPINB2	18
ILMN_1719986	113791	PIK3IP1	22
ILMN_1758673	23446	SLC44A1	9
ILMN_1700695	23446	SLC44A1	9
ILMN_1696087	11331	PHB2	12
ILMN_1690561	3004	GZMM	19
ILMN_1723944	445347	TARP	7
ILMN_2377669	919	CD247	1
ILMN_1676924	919	CD247	1
ILMN_1786601	5326	PLAGL2	20
ILMN_1797776	11098	PRSS23	11
ILMN_1672486	6934	TCF7L2	10
ILMN_1672022	2043	EPHA4	2
ILMN_2086143	1233	CCR4	3
ILMN_1730620	408	ARRB1	11
ILMN_2325168	408	ARRB1	11
ILMN_1723729	26156	RSL1D1	16
ILMN_1690420	2672	GFI1	1
ILMN_1727992	9638	FEZ1	11
ILMN_1779071	9638	FEZ1	11
ILMN_1794106	9638	FEZ1	11
ILMN_2263054	9638	FEZ1	11
ILMN_1790029	5031	P2RY6	11
ILMN_1782275	5031	P2RY6	11
ILMN_1660031	5031	P2RY6	11
ILMN_1729287	10316	NMUR1	2
ILMN_2111229	9256	BZRAP1	17
ILMN_1673892	256356	GK5	3
ILMN_1759436	51070	NOSIP	19
ILMN_1700306	132299	OCIAD2	4
ILMN_1772286	132299	OCIAD2	4
ILMN_1764228	1601	DAB2	5
ILMN_2128428	1601	DAB2	5
ILMN_1728132	3945	LDHB	12
ILMN_2337655	7453	WARS	14
ILMN_1727271	7453	WARS	14
ILMN_2285802	6397	SEC14L1	17
ILMN_2391912	6397	SEC14L1	17
ILMN_1732575	6397	SEC14L1	17
ILMN_1808939	6194	RPS6	9
ILMN_1656791	6194	RPS6	9
ILMN_2400183	51611	DPH5	1
ILMN_1770048	51611	DPH5	1
ILMN_1789839	2975	GTF3C1	16
ILMN_2198878	8821	INPP4B	4
ILMN_1725417	4753	NELL2	12
ILMN_1785570	203328	SUSD3	9
ILMN_1688299	11123	RCAN3	1
ILMN_1671928	5627	PROS1	3
ILMN_1674160	274	BIN1	2
ILMN_2309245	274	BIN1	2
ILMN_2089875	7292	TNFSF4	1
ILMN_1746175	7292	TNFSF4	1
ILMN_1711573	10225	CD96	3
ILMN_2415786	10225	CD96	3
ILMN_1723274	9290	GPR55	2
ILMN_1683026	5699	PSMB10	16
ILMN_2105441	3512	IGJ	4
ILMN_1772809	6521	SLC4A1	17
ILMN_1766264	221476	PI16	6
ILMN_1781824	356	FASLG	1
ILMN_1725705	8192	CLPP	19
ILMN_1776181	330	BIRC3	11
ILMN_2405684	330	BIRC3	11
ILMN_1681644	330	BIRC3	11
ILMN_1812769	51035	UBXN1	11
ILMN_2156267	27102	EIF2AK1	7
ILMN_3250614	27102	EIF2AK1	7
ILMN_1688959	939	CD27	12
ILMN_1762764	83699	SH3BGRL2	6
ILMN_1654319	145864	HAPLN3	15
ILMN_1671583	23608	MKRN1	7
ILMN_2095133	6709	SPTAN1	9
ILMN_1760727	283	ANG	14
ILMN_1696974	283	ANG	14
ILMN_1743290	2815	GP9	3
ILMN_1800354	1471	CST3	20
ILMN_1699022	23052	ENDOD1	11
ILMN_1810486	83871	RAB34	17
ILMN_1745103	51266	CLEC1B	12
ILMN_1792384	22927	HABP4	9
ILMN_2107991	22927	HABP4	9
ILMN_1724139	114908	TMEM123	11
ILMN_1659077	959	CD40LG	X
ILMN_1781285	1843	DUSP1	5
ILMN_1721901	8727	CTNNAL1	9
ILMN_2136446	8727	CTNNAL1	9
ILMN_1701195	7941	PLA2G7	6
ILMN_1755024	9641	IKBKE	1
ILMN_1719205	2091	FBL	19
ILMN_1752502	80201	HKDC1	10
ILMN_1671237	2793	GNGT2	17
ILMN_1776640	4352	MPL	1
ILMN_1694966	433	ASGR2	17
ILMN_1700340	433	ASGR2	17
ILMN_2342638	433	ASGR2	17
ILMN_1701933	6622	SNCA	4
ILMN_1766165	6622	SNCA	4
ILMN_1782403	55771	PRR11	17
ILMN_1755737	80305	TRABD	22
ILMN_1755658	51225	ABI3	17
ILMN_1781952	4257	MGST1	12
ILMN_1803033	4257	MGST1	12
ILMN_2355168	4257	MGST1	12
ILMN_1687387	4257	MGST1	12
ILMN_1699160	3702	ITK	5
ILMN_1765796	2026	ENO2	12
ILMN_1688322	51094	ADIPOR1	1
ILMN_2096322	51094	ADIPOR1	1
ILMN_1708916	57595	PDZD4	X
ILMN_1807074	4282	MIF	22
ILMN_1807710	3094	HINT1	5
ILMN_1659766	9531	BAG3	10
ILMN_1710303	83538	TTC25	17
ILMN_1744949	22836	RHOBTB3	5
ILMN_2044471	259197	NCR3	6
ILMN_1713505	4864	NPC1	18
ILMN_1713496	8869	ST3GAL5	2
ILMN_2388701	8869	ST3GAL5	2
ILMN_2074762	343413	FCRL6	1
ILMN_1813836	1615	DARS	2
ILMN_1666902	221188	GPR114	16
ILMN_2109489	3002	GZMB	14
ILMN_1756439	9805	SCRN1	7
ILMN_1729533	128240	APOA1BP	1
ILMN_2261416	915	CD3D	11
ILMN_1724643	915	CD3D	11
ILMN_2325837	915	CD3D	11
ILMN_1796734	6678	SPARC	5
ILMN_1715969	51312	SLC25A37	8
ILMN_1705458	25893	TRIM58	1
ILMN_1659845	9710	KIAA0355	19
ILMN_1771385	115361	GBP4	1
ILMN_2180848	1690	COCH	14
ILMN_1711514	1690	COCH	14
ILMN_1693650	2242	FES	15
ILMN_1715991	8436	SDPR	2
ILMN_1731851	5018	OXA1L	14
ILMN_2142815	11224	RPL35	9
ILMN_1733324	3690	ITGB3	17
ILMN_1716733	9172	MYOM2	8
ILMN_1652431	759	CA1	8
ILMN_1681154	9880	ZBTB39	12
ILMN_1694325	4784	NFIX	19
ILMN_1679158	158584	FAAH2	X
ILMN_1663119	1824	DSC2	18
ILMN_2381257	1824	DSC2	18
ILMN_1660114	22915	MMRN1	4
ILMN_1796423	9022	CLIC3	9
ILMN_1778444	2289	FKBP5	6
ILMN_1668277	640	BLK	8
ILMN_1697962	197370	NSMCE1	16
ILMN_1804735	875	CBS	21
ILMN_1661264	6472	SHMT2	12
ILMN_1702534	51744	CD244	1
ILMN_1679949	79085	SLC25A23	19
ILMN_1808500	23177	CEP68	2
ILMN_2233783	952	CD38	4
ILMN_2079386	6146	RPL22	1
ILMN_1723978	3956	LGALS1	22
ILMN_1680652	8991	SELENBP1	1
ILMN_2077680	125875	CLDND2	19
ILMN_1662470	219738	C10orf35	10
ILMN_1704452	607	BCL9	1
ILMN_1672662	6574	SLC20A1	2
ILMN_1803846	10209	EIF1	17
ILMN_1656560	25849	PARM1	4
ILMN_1680703	64960	MRPS15	1
ILMN_1668092	90952	ESAM	11
ILMN_1811470	26499	PLEK2	14
ILMN_1651429	140606	SELM	22
ILMN_1662846	26996	GPR160	3
ILMN_1784203	84519	ACRBP	12
ILMN_1763207	55509	BATF3	1
ILMN_1671494	8078	USP5	12
ILMN_1763000	55803	ADAP2	17
ILMN_1804562	1317	SLC31A1	9
ILMN_1705686	4900	NRGN	11
ILMN_1736757	79158	GNPTAB	12
ILMN_2110206	79158	GNPTAB	12
ILMN_1770641	26249	KLHL3	5
ILMN_1802831	54545	MTMR12	5
ILMN_1710280	81027	TUBB1	20
ILMN_1700762	80714	PBX4	19
ILMN_1755364	5898	RALA	7
ILMN_1765684	125988	C19orf70	19
ILMN_1768016	608	TNFRSF17	16
ILMN_1663002	30968	STOML2	9
ILMN_1661544	1606	DGKA	12
ILMN_2319913	1606	DGKA	12
ILMN_1747132	1606	DGKA	12
ILMN_2319910	1606	DGKA	12
ILMN_1661454	1606	DGKA	12
ILMN_1740384	994	CDC25B	20
ILMN_2338323	994	CDC25B	20
ILMN_1670807	157638	FAM84B	8
ILMN_1652379	8801	SUCLG2	3
ILMN_1671374	28974	C19orf53	19
ILMN_1781761	22875	ENPP4	6
ILMN_1705737	3615	IMPDH2	3
ILMN_1804327	4676	NAP1L4	11
ILMN_1729453	10867	TSPAN9	12
ILMN_1770768	6504	SLAMF1	1
ILMN_1800787	23180	RFTN1	3
ILMN_1676946	10947	AP3M2	8
ILMN_1742789	9404	LPXN	11
ILMN_1710923	57823	SLAMF7	1
ILMN_1682727	221895	JAZF1	7
ILMN_2230624	6141	RPL18	19
ILMN_1777344	6207	RPS13	11
ILMN_1687301	1462	VCAN	5
ILMN_2320164	64805	P2RY12	3
ILMN_1719627	11000	SLC27A3	1
ILMN_1745964	3656	IRAK2	3
ILMN_1720513	26040	SETBP1	18
ILMN_1772218	3113	HLA-DPA1	6
ILMN_1734542	5016	OVGP1	1
ILMN_1676026	64949	MRPS26	20
ILMN_1721888	3674	ITGA2B	17
ILMN_2337928	643	CXCR5	11
ILMN_1699669	643	CXCR5	11
ILMN_2337931	643	CXCR5	11
ILMN_1679919	84164	ASCC2	22
ILMN_1696643	7094	TLN1	9
ILMN_1738207	1154	CISH	3
ILMN_1782015	127943	FCRLB	1
ILMN_1655595	5270	SERPINE2	2
ILMN_1752591	23484	LEPROTL1	8
ILMN_1665865	3487	IGFBP4	17
ILMN_1719599	94121	SYTL4	X
ILMN_1762972	80205	CHD9	16
ILMN_1781638	374659	HDDC3	15
ILMN_1773906	8031	NCOA4	10
ILMN_1686373	161502	C15orf26	15
ILMN_1729487	2766	GMPR	6
ILMN_1661674	7414	VCL	10
ILMN_2413527	7414	VCL	10
ILMN_1795429	7414	VCL	10
ILMN_1779014	7259	TSPYL1	6
ILMN_1810712	23365	ARHGEF12	11
ILMN_1695812	140807	KRT72	12
ILMN_1775373	116173	CMTM5	14
ILMN_1717674	5184	PEPD	19
ILMN_1745962	25793	FBXO7	22
ILMN_1715963	25793	FBXO7	22
ILMN_1667112	25793	FBXO7	22
ILMN_1713266	54855	FAM46C	1
ILMN_1656373	54796	BNC2	9
ILMN_1676973	56344	CABP5	19
ILMN_1745172	3608	ILF2	1
ILMN_1661599	54541	DDIT4	10
ILMN_2121816	7107	GPR137B	1
ILMN_1683755	9580	SOX13	1
ILMN_1795933	91782	CHMP7	8
ILMN_1736911	7111	TMOD1	9
ILMN_1796508	116447	TOP1MT	8
ILMN_1683740	116447	TOP1MT	8
ILMN_2405628	116447	TOP1MT	8
ILMN_2293374	116447	TOP1MT	8
ILMN_1815023	5292	PIM1	6
ILMN_1749403	340348	TSPAN33	7
ILMN_1761463	79180	EFHD2	1
ILMN_1732452	7867	MAPKAPK3	3
ILMN_1776104	4725	NDUFS5	1
ILMN_1796165	51218	GLRX5	14
ILMN_1701613	5920	RARRES3	11
ILMN_2062468	3490	IGFBP7	4
ILMN_1808395	9744	ACAP1	17
ILMN_1684771	10857	PGRMC1	X
ILMN_1693009	10875	FGL2	7
ILMN_1707720	6510	SLC1A5	19
ILMN_1660462	255231	MCOLN2	1
ILMN_1762725	51386	EIF3L	22
ILMN_3240740	51386	EIF3L	22
ILMN_1702171	79888	LPCAT1	5
ILMN_1669484	11180	WDR6	3
ILMN_1685258	81853	TMEM14B	6
ILMN_1697166	51759	C9orf78	9
ILMN_1739794	916	CD3E	11
ILMN_1719622	9135	RABEP1	17
ILMN_2356786	118	ADD1	4
ILMN_1759252	118	ADD1	4
ILMN_2052871	89894	TMEM116	12
ILMN_2075051	9489	PGS1	17
ILMN_1747744	10184	LHFPL2	5
ILMN_1691942	10983	CCNI	4
ILMN_1750761	9437	NCR1	19
ILMN_1807423	10643	IGF2BP3	7
ILMN_1680403	6748	SSR4	X
ILMN_1717163	2162	F13A1	6
ILMN_1804618	8818	DPM2	9
ILMN_1732049	8818	DPM2	9
ILMN_1673509	6158	RPL28	19
ILMN_1690783	340205	TREML1	6
ILMN_1660063	56655	POLE4	2
ILMN_1743911	51629	SLC25A39	17
ILMN_1712708	91107	TRIM47	17
ILMN_1767281	5473	PPBP	4
ILMN_1715417	6403	SELP	1
ILMN_1695276	10982	MAPRE2	18
ILMN_1807919	7145	TNS1	2
ILMN_1810100	5090	PBX3	9
ILMN_1799028	10098	TSPAN5	4
ILMN_1652065	3779	KCNMB1	5
ILMN_1704629	6512	SLC1A7	1
ILMN_1804277	161742	SPRED1	15
ILMN_1781155	4067	LYN	8
ILMN_1748283	11040	PIM2	X
ILMN_2406132	11025	LILRB3	19
ILMN_1784884	11025	LILRB3	19
ILMN_2372403	7915	ALDH5A1	6
ILMN_2372398	7915	ALDH5A1	6
ILMN_2194577	83483	PLVAP	19
ILMN_1667050	5631	PRPS1	X
ILMN_1684256	1944	EFNA3	1
ILMN_1814397	2038	EPB42	15
ILMN_2278152	7168	TPM1	15
ILMN_2360710	7168	TPM1	15
ILMN_1685339	7168	TPM1	15
ILMN_1716687	7168	TPM1	15
ILMN_1812191	113246	C12orf57	12
ILMN_1794132	4728	NDUFS8	11
ILMN_1762747	6138	RPL15	3
ILMN_1783231	58473	PLEKHB1	11
ILMN_1716821	64689	GORASP1	3
ILMN_1691264	51471	NAT8B	2
ILMN_1781386	55062	WIPI1	17
ILMN_1689446	8666	EIF3G	19
ILMN_1800626	27244	SESN1	6
ILMN_2103591	22880	MORC2	22
ILMN_1689445	5437	POLR2H	3
ILMN_1728083	1979	EIF4EBP2	10
ILMN_1788604	23558	WBP2	17
ILMN_1707124	7035	TFPI	2
ILMN_1701032	7035	TFPI	2
ILMN_1662619	7035	TFPI	2
ILMN_1759973	4698	NDUFA5	7
ILMN_1779376	2932	GSK3B	Y
ILMN_1789243	26276	VPS33B	15
ILMN_1710756	2023	ENO1	1
ILMN_1802553	64951	MRPS24	7
ILMN_1775692	8672	EIF4G3	1
ILMN_1694057	27335	EIF3K	19
ILMN_1690122	1399	CRKL	22
ILMN_2205935	94081	SFXN1	5
ILMN_1745522	5197	PF4V1	4
ILMN_1788531	27240	SIT1	9
ILMN_1671478	1152	CKB	14
ILMN_2131381	5140	PDE3B	11
ILMN_1723115	165530	CLEC4F	2
