# Supplementary material for: Smoking-related changes in DNA methylation and gene expression are associated with cardio-metabolic traits
Source: Clin Epigenetics. 2020 Oct 22;12:157. doi: 10.1186/s13148-020-00951-0 (PMC7579899; doi:10.1186/s13148-020-00951-0)
Supplement: Supplementary file 5 — Additional file 5. In Additional file 5, we provided the R code we used for testing the association between the smoking-related gene expression probes and the cardio-metabolic traits. [file 13148_2020_951_MOESM5_ESM.txt]

mdata <- data.csv("gene_expression_probes.csv", header=T, strings=F) #file including gene expression probes 

# Phenotype data loading

pdata <- read.csv("COVARIATES.csv", header=T, strings=F)

mdata <- mdata[rownames(mdata) %in% pdata$id,]  
pdata <- pdata[pdata$id %in% rownames(mdata),]
pdata <- pdata[match(rownames(mdata),pdata$id),]

##Exposure= Cardio-metabolic trait of interest
#Model 1
fm <- y ~  Exposure + sex + Age + Granulocytes + Lymphocytes + Monocytes + RQS + (1|plateidamplification)
#Model 2 including BMI and relevant medication
fm <- y ~  Exposure + sex + Age + BMI + medication + Granulocytes + Lymphocytes + Monocytes + RQS + (1|plateidamplification)

#Fixed effect version of the formula above

fm_fixed <- y ~ Exposure + sex + Age + Granulocytes + Lymphocytes + Monocytes + RQS + plateidamplification
fm_fixed <- y ~ Exposure + sex + Age + BMI + medication + Granulocytes + Lymphocytes + Monocytes + RQS + plateidamplification


pdata[,"y"] <- rnorm(NROW(pdata))
DFE <- lm(fm_fixed, data=pdata)$df.residual

method = "LMM"
if (method == "LMM") {
  # LMM
  library(lme4);
  doOne <- function(i) {
    pdata$y <- as.numeric(mdata[,i]);
    result <- lmer(fm, data=pdata);
    ssr <- as.vector(getME(result, "RX") %*% getME(result, "beta"));
    reduced_y <- result@frame[, "y"];
    sst <- var(reduced_y) * (length(reduced_y) - 1);
    rsq <- ssr / sst;
    tbl <- summary(result);
    # Automatic detection between new and old lme4
    if (any(names(attributes(summary(tbl))) == "coefs")) {
      tbl <- tbl@coefs;
    } else {
      tbl <- tbl$coef;
    }
    # Returns P-value, Effect size, Standard Error, T-statistics, R^2
    result <- c(2*pt(abs(tbl[2,3]), df=DFE, lower.tail=FALSE), tbl[2,1], tbl[2,2], tbl[2,3], rsq[2]);
    return (result);
  }
} 

library(parallel);


result_all <- do.call(rbind, lapply(1:ncol(mdata), doOne));

result_all <- as.data.frame(result_all)
result_all$ProbeID <- colnames(mdata);
result_all <- result_all[,c(6,1:5)]
colnames(result_all) <- c("ProbeID", "P", "Fx", "SE", "T", "RSq");
result_all$N <- nrow(pdata)

write.csv(result_all, "Gene_expression.csv", row.names=F, quote=FALSE, na="")
