# Supplementary material for: Smoking-related changes in DNA methylation and gene expression are associated with cardio-metabolic traits
Source: Clin Epigenetics. 2020 Oct 22;12:157. doi: 10.1186/s13148-020-00951-0 (PMC7579899; doi:10.1186/s13148-020-00951-0)
Supplement: Supplementary file 7 — Additional file 7. In Additional file 7, we provided the input file we used in the discovery phase for mediation analysis. [file 13148_2020_951_MOESM7_ESM.csv]

mediator	outcome
ILMN_1671891	BMI
cg03636183	ILMN_1671891
cg05575921	ILMN_1671891
ILMN_1761463	BMI
cg17287155	ILMN_1761463
cg17287155	BMI
ILMN_1766657	BMI
cg17287155	ILMN_1766657
ILMN_1773650	BMI
cg03636183	ILMN_1773650
cg04359840	ILMN_1773650
cg05575921	ILMN_1773650
cg06096336	ILMN_1773650
cg09197783	ILMN_1773650
cg12806681	ILMN_1773650
cg13708645	ILMN_1773650
cg14580211	ILMN_1773650
cg15474579	ILMN_1773650
cg15903032	ILMN_1773650
cg17287155	ILMN_1773650
cg23576855	ILMN_1773650
cg23771366	ILMN_1773650
cg25649826	ILMN_1773650
cg26361535	ILMN_1773650
cg25649826	BMI
ILMN_2048591	BMI
cg03636183	ILMN_2048591
cg04359840	ILMN_2048591
cg05575921	ILMN_2048591
cg06096336	ILMN_2048591
cg09197783	ILMN_2048591
cg12806681	ILMN_2048591
cg13708645	ILMN_2048591
cg14580211	ILMN_2048591
cg15474579	ILMN_2048591
cg15903032	ILMN_2048591
cg17287155	ILMN_2048591
cg23576855	ILMN_2048591
cg23771366	ILMN_2048591
cg24539517	ILMN_2048591
cg26361535	ILMN_2048591
cg03636183	BMI
cg05575921	BMI
cg06096336	BMI
cg09197783	BMI
cg12806681	BMI
cg14580211	BMI
cg15474579	BMI
cg15903032	BMI
cg23576855	BMI
cg23771366	BMI
cg24539517	BMI
cg26361535	BMI
ILMN_2261416	BMI
cg04359840	ILMN_2261416
cg13708645	ILMN_2261416
cg04359840	BMI
cg13708645	BMI
ILMN_1740633	HDL
cg01305745	ILMN_1740633
cg06177555	ILMN_1740633
cg07990556	ILMN_1740633
cg16448702	ILMN_1740633
ILMN_1761463	HDL
cg01305745	ILMN_1761463
cg07990556	ILMN_1761463
cg16448702	ILMN_1761463
cg01305745	ILMN_1802151
cg06177555	ILMN_1802151
cg07990556	ILMN_1802151
cg16448702	ILMN_1802151
cg01305745	HDL
cg06177555	HDL
cg07990556	HDL
cg16448702	HDL
ILMN_1669927	TG
cg22635096	ILMN_1669927
ILMN_1761463	TG
cg22635096	ILMN_1761463
ILMN_1779324	TG
cg02048412	ILMN_1779324
cg04716530	ILMN_1779324
cg23621097	ILMN_1779324
cg25174412	ILMN_1779324
ILMN_1812191	TG
cg22635096	ILMN_1812191
ILMN_2261416	TG
cg02048412	ILMN_2261416
cg02162324	ILMN_2261416
cg02363630	ILMN_2261416
cg04543273	ILMN_2261416
cg04716530	ILMN_2261416
cg07967717	ILMN_2261416
cg08120831	ILMN_2261416
cg11599718	ILMN_2261416
cg12877335	ILMN_2261416
cg16061668	ILMN_2261416
cg17518710	ILMN_2261416
cg19719391	ILMN_2261416
cg22635096	ILMN_2261416
cg23621097	ILMN_2261416
cg24807547	ILMN_2261416
cg25174412	ILMN_2261416
cg27409015	ILMN_2261416
cg02048412	TG
cg02162324	TG
cg02363630	TG
cg04543273	TG
cg04716530	TG
cg07967717	TG
cg08120831	TG
cg11599718	TG
cg12877335	TG
cg16061668	TG
cg17518710	TG
cg19719391	TG
cg22635096	TG
cg23621097	TG
cg24807547	TG
cg25174412	TG
cg27409015	TG
ILMN_2352563	TG
cg21566642	ILMN_2352563
cg21566642	TG
